# Supplementary material for: Analysis of western lowland gorilla (Gorilla gorilla gorilla) specific Alu repeats
Source: Mob DNA. 2013 Nov 22;4:26. doi: 10.1186/1759-8753-4-26 (PMC4177385; doi:10.1186/1759-8753-4-26)
Supplement: Additional file 1 — Enumeration of Alu elements in ape genomes. The RepeatMasker program was run on the ape genomes currently available for download via Genbank. An in-house Perl script was then used to tally Alu elements by total copy number, and total copy number per each of the three major subfamilies. [file 1759-8753-4-26-S1.xlsx]

## Sheet: Sheet1
Table S.1: Enumeration of Alu Elements in Ape Genomes*
Species	Alu Total	AluY	AluS	AluJ
Western Lowland Gorilla (Gorilla gorilla gorilla)	1085174	141709	599237	286801
Human (Homo sapiens)	1194734	143178	686962	312138
Common Chimpanzee (Pan troglodytes)	1181265	137537	680914	310816
Sumatran Orangutan (Pongo pygmaeus abelii)	1242224	142704	699099	296058
Northern White-Cheeked Gibbon (Nomascus leucogenys)	1141075	187588	620667	284494
*Count obtained via the "variation and repeats" grouping using the Table Browser function of the UCSC Genome Browser
Website (http"//genome.ucsc.edu)
