# Supplementary material for: Analysis of western lowland gorilla (Gorilla gorilla gorilla) specific Alu repeats
Source: Mob DNA. 2013 Nov 22;4:26. doi: 10.1186/1759-8753-4-26 (PMC4177385; doi:10.1186/1759-8753-4-26)
Supplement: Additional file 2 — A complete listing of all 1,075 verified gorilla-specific Alu Y insertions. [file 1759-8753-4-26-S2.xlsx]

## Sheet: Sheet1
Chr	Start	End	Subfamily
chr5	162669585	162669889	AluY_Gorilla
chr5	13684111	13684428	AluY_Gorilla
chr6	142288088	142288387	AluY_Gorilla
chr4	162950156	162950465	AluY_Gorilla
chr20	37908586	37908893	AluY_Gorilla
chr6	41235725	41236030	AluY_Gorilla
chr10	74362374	74362694	AluY_Gorilla
chr10	1902609	1902927	AluY_Gorilla
chr10	120948860	120949173	AluY_Gorilla
chr9	86937603	86937904	AluY_Gorilla
chr10	101741871	101742155	AluY_Gorilla
chr10	31662560	31662895	AluY_Gorilla
chr12	86997313	86997624	AluY_Gorilla
chr20	29831212	29831511	AluY_Gorilla
chr15	12586908	12587214	AluY_Gorilla
chr3	38918080	38918385	AluY_Gorilla
chr16	67485229	67485528	AluY_Gorilla
chr3	19310965	19311262	AluY_Gorilla
chr20	2856757	2857068	AluY_Gorilla
chr22	11044041	11044345	AluY_Gorilla
chr2A	29048246	29048555	AluY_Gorilla
chr2B	118114799	118115112	AluY_Gorilla
chr4	187734963	187735301	AluY_Gorilla
chr11	20025655	20025990	AluY_Gorilla
chr19	46352863	46353211	AluY_Gorilla
chr12	30477573	30477862	AluY_Gorilla
chr13	11335634	11335926	AluY_Gorilla
chr10	10441170	10441462	AluY_Gorilla
chr7	64946310	64946617	AluY_Gorilla
chr7	62428470	62428753	AluY_Gorilla
chr5	69864913	69865222	AluY_Gorilla
chr5	69865519	69865828	AluY_Gorilla
chr7	95912282	95912598	AluY_Gorilla
chrX	5135584	5135921	AluY_Gorilla
chr9	8841606	8841905	AluY_Gorilla
chrX	66995255	66995554	AluY_Gorilla
chr10	578883	579182	AluY_Gorilla
chr8	44120287	44120582	AluY_Gorilla
chr12	51433645	51433947	AluY_Gorilla
chr22	9437958	9438250	AluY_Gorilla
chr15	23288171	23288459	AluY_Gorilla
chr4	107234739	107235049	AluY_Gorilla
chr3	175415921	175416218	AluY_Gorilla
chr2B	115041713	115042004	AluY_Gorilla
chr2B	31235551	31235847	AluY_Gorilla
chr8	38015650	38015945	AluY_Gorilla
chrX	76869938	76870235	AluY_Gorilla
chr6	64893235	64893537	AluY_Gorilla
chr16	18270868	18271162	AluY_Gorilla
chr2B	36000982	36001272	AluY_Gorilla
chr6	161333696	161333995	AluY_Gorilla
chr12	85522019	85522317	AluY_Gorilla
chr9	39054042	39054340	AluY_Gorilla
chr6	12544894	12545185	AluY_Gorilla
chr10	118640620	118640942	AluY_Gorilla
chr9	30423357	30423666	AluY_Gorilla
chr6	131770934	131771242	AluY_Gorilla
chrX	70533820	70534128	AluY_Gorilla
chr7	122655755	122656062	AluY_Gorilla
chr7	73620519	73620821	AluY_Gorilla
chr11	104569843	104570150	AluY_Gorilla
chr17	91179111	91179418	AluY_Gorilla
chr6	115513487	115513790	AluY_Gorilla
chr8	82767352	82767655	AluY_Gorilla
chrX	38642951	38643254	AluY_Gorilla
chr10	28984298	28984601	AluY_Gorilla
chr10	99041313	99041616	AluY_Gorilla
chr12	66501882	66502185	AluY_Gorilla
chr15	28440037	28440341	AluY_Gorilla
chr13	90506534	90506837	AluY_Gorilla
chr3	54134621	54134902	AluY_Gorilla
chr1	56387832	56388132	AluY_Gorilla
chr12	106523736	106524045	AluY_Gorilla
chr19	34866989	34867294	AluY_Gorilla
chr1	204853308	204853609	AluY_Gorilla
chr6	60911397	60911701	AluY_Gorilla
chr10	88746476	88746784	AluY_Gorilla
chr16	18374400	18374707	AluY_Gorilla
chr15	61251539	61251846	AluY_Gorilla
chr1	132758646	132758947	AluY_Gorilla
chr7	77324451	77324761	AluY_Gorilla
chr13	69081094	69081401	AluY_Gorilla
chr5	43934028	43934338	AluY_Gorilla
chr11	88231370	88231680	AluY_Gorilla
chr3	5496899	5497199	AluY_Gorilla
chr17	880013	880323	AluY_Gorilla
chr3	95264819	95265125	AluY_Gorilla
chr12	90894351	90894651	AluY_Gorilla
chr6	77494827	77495135	AluY_Gorilla
chr3	20589548	20589852	AluY_Gorilla
chr15	77545627	77545929	AluY_Gorilla
chr18	14644863	14645173	AluY_Gorilla
chr14	44885847	44886174	AluY_Gorilla
chr11	22724816	22725124	AluY_Gorilla
chr5	64532656	64532967	AluY_Gorilla
chr13	34504629	34504938	AluY_Gorilla
chr7	31163413	31163715	AluY_Gorilla
chr7	76893271	76893575	AluY_Gorilla
chr20	60038959	60039268	AluY_Gorilla
chr6	166730008	166730313	AluY_Gorilla
chr3	12313627	12313937	AluY_Gorilla
chr4	122963632	122963942	AluY_Gorilla
chr10	57062272	57062573	AluY_Gorilla
chr12	89650093	89650410	AluY_Gorilla
chr10	4399315	4399625	AluY_Gorilla
chr9	56204543	56204846	AluY_Gorilla
chr14	33569252	33569554	AluY_Gorilla
chr20	31776579	31776886	AluY_Gorilla
chr12	5281601	5281903	AluY_Gorilla
chr4	178573661	178573968	AluY_Gorilla
chr3	11931683	11931996	AluY_Gorilla
chr9	51376948	51377242	AluY_Gorilla
chr5	99932363	99932663	AluY_Gorilla
chr11	88624056	88624363	AluY_Gorilla
chr8	112413990	112414292	AluY_Gorilla
chr11	104840865	104841162	AluY_Gorilla
chr11	38356201	38356496	AluY_Gorilla
chr11	98496017	98496320	AluY_Gorilla
chr5	84930313	84930622	AluY_Gorilla
chr8	38237333	38237643	AluY_Gorilla
chr1	19983001	19983330	AluY_Gorilla
chr9	50448814	50449120	AluY_Gorilla
chr6	152443003	152443309	AluY_Gorilla
chr3	194177227	194177534	AluY_Gorilla
chr1	188667451	188667758	AluY_Gorilla
chr7	35433537	35433845	AluY_Gorilla
chr6	107166128	107166435	AluY_Gorilla
chr4	3751940	3752247	AluY_Gorilla
chr16	67650170	67650490	AluY_Gorilla
chr18	41809973	41810272	AluY_Gorilla
chrX	71966419	71966745	AluY_Gorilla
chr7	23859012	23859313	AluY_Gorilla
chr7	150561766	150562080	AluY_Gorilla
chr7	110662045	110662357	AluY_Gorilla
chr7	10504797	10505105	AluY_Gorilla
chr22	5729765	5730075	AluY_Gorilla
chr6	74827586	74827887	AluY_Gorilla
chr6	148291907	148292199	AluY_Gorilla
chr4	121586626	121586893	AluY_Gorilla
chr1	40843796	40844111	AluY_Gorilla
chr5	52876832	52877146	AluY_Gorilla
chr18	14206927	14207238	AluY_Gorilla
chr1	180818620	180818906	AluY_Gorilla
chr11	71592992	71593269	AluY_Gorilla
chr19	31614980	31615282	AluY_Gorilla
chr10	105747949	105748250	AluY_Gorilla
chr2B	83465017	83465317	AluY_Gorilla
chr9	102727418	102727716	AluY_Gorilla
chr1	62675213	62675510	AluY_Gorilla
chr17	50515540	50515841	AluY_Gorilla
chr3	85874922	85875233	AluY_Gorilla
chr16	75031384	75031688	AluY_Gorilla
chr20	19133735	19134026	AluY_Gorilla
chr18	59872925	59873223	AluY_Gorilla
chr14	2227448	2227745	AluY_Gorilla
chr14	82186050	82186347	AluY_Gorilla
chr12	55513650	55513961	AluY_Gorilla
chr20	25510566	25510832	AluY_Gorilla
chr16	30349058	30349369	AluY_Gorilla
chr17	16237430	16237741	AluY_Gorilla
chr9	70309089	70309392	AluY_Gorilla
chr1	192919379	192919652	AluY_Gorilla
chr19	21235238	21235573	AluY_Gorilla
chr20	5201905	5202214	AluY_Gorilla
chr10	11637060	11637348	AluY_Gorilla
chr4	13881361	13881637	AluY_Gorilla
chr3	107929811	107930114	AluY_Gorilla
chrX	78613189	78613503	AluY_Gorilla
chr8	102910367	102910680	AluY_Gorilla
chr11	28109297	28109610	AluY_Gorilla
chr15	52990616	52990878	AluY_Gorilla
chr17	77908632	77908944	AluY_Gorilla
chr2A	51836876	51837188	AluY_Gorilla
chr12	25824329	25824595	AluY_Gorilla
chr1	31721842	31722153	AluY_Gorilla
chr1	73097089	73097400	AluY_Gorilla
chr13	7889153	7889439	AluY_Gorilla
chr12	115437153	115437464	AluY_Gorilla
chr12	80009772	80010058	AluY_Gorilla
chr11	119568741	119568994	AluY_Gorilla
chr2A	14959134	14959445	AluY_Gorilla
chr2B	33475785	33476096	AluY_Gorilla
chrX	74538593	74538859	AluY_Gorilla
chr4	140302595	140302905	AluY_Gorilla
chr5	136764594	136764851	AluY_Gorilla
chr5	137724371	137724681	AluY_Gorilla
chrX	24110077	24110387	AluY_Gorilla
chrX	41960925	41961235	AluY_Gorilla
chr5	70694823	70695132	AluY_Gorilla
chr5	70722799	70723108	AluY_Gorilla
chr5	82781125	82781434	AluY_Gorilla
chr5	154040963	154041272	AluY_Gorilla
chr7	54368489	54368798	AluY_Gorilla
chr12	69565417	69565726	AluY_Gorilla
chr2B	74299235	74299544	AluY_Gorilla
chr1	30341681	30341989	AluY_Gorilla
chr1	143126583	143126891	AluY_Gorilla
chr3	18432457	18432765	AluY_Gorilla
chr3	175297780	175298088	AluY_Gorilla
chr4	193869099	193869407	AluY_Gorilla
chr5	121628231	121628539	AluY_Gorilla
chr11	13600887	13601195	AluY_Gorilla
chr11	119648850	119649158	AluY_Gorilla
chr16	55084860	55085168	AluY_Gorilla
chr18	74463427	74463735	AluY_Gorilla
chr3	85917294	85917601	AluY_Gorilla
chrX	37213942	37214249	AluY_Gorilla
chr12	86268924	86269231	AluY_Gorilla
chr13	74816771	74817078	AluY_Gorilla
chr16	65667032	65667339	AluY_Gorilla
chr17	49034712	49035019	AluY_Gorilla
chr22	28025785	28026092	AluY_Gorilla
chr1	137976193	137976499	AluY_Gorilla
chr3	197584541	197584847	AluY_Gorilla
chr3	197592615	197592921	AluY_Gorilla
chr5	54422205	54422511	AluY_Gorilla
chr5	65376872	65377178	AluY_Gorilla
chr5	102541622	102541928	AluY_Gorilla
chr11	88201355	88201661	AluY_Gorilla
chr16	30907953	30908259	AluY_Gorilla
chr2A	81593657	81593963	AluY_Gorilla
chr2B	58525317	58525623	AluY_Gorilla
chr4	143702742	143703047	AluY_Gorilla
chr8	9198041	9198346	AluY_Gorilla
chr9	21079889	21080194	AluY_Gorilla
chr11	47740874	47741179	AluY_Gorilla
chr2B	107806034	107806339	AluY_Gorilla
chr1	217260108	217260412	AluY_Gorilla
chr13	32805307	32805611	AluY_Gorilla
chr14	1617138	1617442	AluY_Gorilla
chr19	25916843	25917147	AluY_Gorilla
chr20	7410922	7411226	AluY_Gorilla
chr2A	85157269	85157573	AluY_Gorilla
chr2B	100641909	100642213	AluY_Gorilla
chr2B	42856607	42856910	AluY_Gorilla
chr6	103416835	103417137	AluY_Gorilla
chr6	127940734	127941036	AluY_Gorilla
chrX	16745783	16746085	AluY_Gorilla
chr10	41468507	41468809	AluY_Gorilla
chr2B	89710637	89710939	AluY_Gorilla
chr3	183005831	183006132	AluY_Gorilla
chrX	322200	322500	AluY_Gorilla
chr19	46240994	46241294	AluY_Gorilla
chr22	27436596	27436896	AluY_Gorilla
chr1	105738744	105739043	AluY_Gorilla
chr4	127615535	127615834	AluY_Gorilla
chr5	16028889	16029188	AluY_Gorilla
chr5	105863249	105863548	AluY_Gorilla
chr5	143292571	143292870	AluY_Gorilla
chr6	53108147	53108446	AluY_Gorilla
chr12	25767770	25768069	AluY_Gorilla
chr2B	102212407	102212706	AluY_Gorilla
chr6	133992444	133992742	AluY_Gorilla
chrX	23858118	23858416	AluY_Gorilla
chrX	101713280	101713578	AluY_Gorilla
chr10	104980530	104980828	AluY_Gorilla
chr12	39227206	39227504	AluY_Gorilla
chr2B	89316444	89316742	AluY_Gorilla
chr3	12746762	12747059	AluY_Gorilla
chr3	112811554	112811851	AluY_Gorilla
chr9	108479262	108479559	AluY_Gorilla
chr12	83915563	83915860	AluY_Gorilla
chr13	31391780	31392077	AluY_Gorilla
chr13	77739911	77740208	AluY_Gorilla
chr17	62745053	62745350	AluY_Gorilla
chr19	1889748	1890045	AluY_Gorilla
chr19	31651793	31652090	AluY_Gorilla
chr2B	14410383	14410680	AluY_Gorilla
chr4	31910188	31910484	AluY_Gorilla
chr4	148652288	148652584	AluY_Gorilla
chr4	163629526	163629822	AluY_Gorilla
chr5	130714857	130715153	AluY_Gorilla
chr6	24219258	24219554	AluY_Gorilla
chr6	78466257	78466553	AluY_Gorilla
chr6	152592779	152593075	AluY_Gorilla
chr7	25378617	25378913	AluY_Gorilla
chr7	38311443	38311739	AluY_Gorilla
chr9	252503	252799	AluY_Gorilla
chr11	57479287	57479583	AluY_Gorilla
chr12	99570678	99570974	AluY_Gorilla
chr16	5588580	5588876	AluY_Gorilla
chr20	58604645	58604941	AluY_Gorilla
chr3	183833146	183833441	AluY_Gorilla
chr4	197033908	197034203	AluY_Gorilla
chr5	129896925	129897220	AluY_Gorilla
chr7	89925757	89926052	AluY_Gorilla
chr8	34418611	34418906	AluY_Gorilla
chr14	31055358	31055653	AluY_Gorilla
chr15	53484567	53484862	AluY_Gorilla
chr20	13218802	13219097	AluY_Gorilla
chr22	23619879	23620174	AluY_Gorilla
chr2B	76454443	76454738	AluY_Gorilla
chr3	103268923	103269217	AluY_Gorilla
chr4	14970633	14970927	AluY_Gorilla
chr4	162757326	162757620	AluY_Gorilla
chr6	29167862	29168156	AluY_Gorilla
chr7	19054556	19054850	AluY_Gorilla
chr7	110444126	110444420	AluY_Gorilla
chrX	14824879	14825173	AluY_Gorilla
chr10	736761	737042	AluY_Gorilla
chr2A	10695039	10695319	AluY_Gorilla
chr2B	122106667	122106947	AluY_Gorilla
chrX	95936646	95936950	AluY_Gorilla
chr1	188816443	188816734	AluY_Gorilla
chr1	205894136	205894439	AluY_Gorilla
chr1	120400240	120400542	AluY_Gorilla
chr1	196145179	196145481	AluY_Gorilla
chr1	103402000	103402298	AluY_Gorilla
chr3	38138472	38138777	AluY_Gorilla
chr22	4209498	4209805	AluY_Gorilla
chr3	63382091	63382397	AluY_Gorilla
chr6	6338056	6338369	AluY_Gorilla
chr3	11919992	11920280	AluY_Gorilla
chr15	19924516	19924818	AluY_Gorilla
chr1	15824206	15824499	AluY_Gorilla
chr2A	84264995	84265307	AluY_Gorilla
chr18	11127824	11128136	AluY_Gorilla
chr1	56388141	56388452	AluY_Gorilla
chr7	97815480	97815801	AluY_Gorilla
chr16	57065344	57065667	AluY_Gorilla
chr1	104954608	104954909	AluY_Gorilla
chr3	198537044	198537365	AluY_Gorilla
chr4	95187983	95188291	AluY_Gorilla
chr5	19319469	19319794	AluY_Gorilla
chr9	107092595	107092899	AluY_Gorilla
chr3	180617812	180618101	AluY_Gorilla
chr3	189350349	189350659	AluY_Gorilla
chr4	155080244	155080555	AluY_Gorilla
chr7	142080970	142081281	AluY_Gorilla
chr10	63130736	63131047	AluY_Gorilla
chr2B	128481748	128482059	AluY_Gorilla
chr1	128234045	128234355	AluY_Gorilla
chr1	211114837	211115147	AluY_Gorilla
chr8	85511333	85511643	AluY_Gorilla
chr10	133042818	133043128	AluY_Gorilla
chr12	23846698	23847008	AluY_Gorilla
chr12	42369893	42370203	AluY_Gorilla
chr12	96688959	96689269	AluY_Gorilla
chr14	81033976	81034286	AluY_Gorilla
chr15	34469538	34469848	AluY_Gorilla
chr17	5294258	5294568	AluY_Gorilla
chr2B	31817846	31818156	AluY_Gorilla
chr2B	96181940	96182250	AluY_Gorilla
chr2B	96210970	96211280	AluY_Gorilla
chr1	44491239	44491548	AluY_Gorilla
chr1	61695783	61696087	AluY_Gorilla
chrX	231908	232225	AluY_Gorilla
chrX	27538602	27538923	AluY_Gorilla
chr4	2550359	2550652	AluY_Gorilla
chr1	19090305	19090597	AluY_Gorilla
chr16	62567709	62568034	AluY_Gorilla
chr19	13439442	13439746	AluY_Gorilla
chr8	78546722	78547028	AluY_Gorilla
chr19	55079471	55079791	AluY_Gorilla
chr2B	84565521	84565819	AluY_Gorilla
chr7	138396440	138396737	AluY_Gorilla
chr2B	16622804	16623089	AluY_Gorilla
chr19	9871821	9872104	AluY_Gorilla
chr16	75033712	75033993	AluY_Gorilla
chr19	44070760	44071041	AluY_Gorilla
chr14	35677666	35677944	AluY_Gorilla
chr19	12216602	12216878	AluY_Gorilla
chr3	10140587	10140861	AluY_Gorilla
chr2A	83469194	83469463	AluY_Gorilla
chr11	72067024	72067401	AluY_Gorilla
chr19	50212989	50213364	AluY_Gorilla
chr9	47058818	47059180	AluY_Gorilla
chr5	41589935	41590296	AluY_Gorilla
chr15	53446024	53446382	AluY_Gorilla
chr12	125712063	125712419	AluY_Gorilla
chr4	163150414	163150763	AluY_Gorilla
chr7	57547178	57547527	AluY_Gorilla
chr18	38835244	38835592	AluY_Gorilla
chr15	53452784	53453142	AluY_Gorilla
chrX	54332056	54332402	AluY_Gorilla
chr19	20761256	20761600	AluY_Gorilla
chr6	34363492	34363835	AluY_Gorilla
chr1	193435098	193435440	AluY_Gorilla
chr8	137326777	137327119	AluY_Gorilla
chr6	1469903	1470244	AluY_Gorilla
chr7	135937893	135938234	AluY_Gorilla
chr5	10104989	10105328	AluY_Gorilla
chr9	47057410	47057749	AluY_Gorilla
chr21	4315560	4315899	AluY_Gorilla
chrX	54326143	54326481	AluY_Gorilla
chr20	54439758	54440095	AluY_Gorilla
chr3	103951698	103952033	AluY_Gorilla
chr5	17662067	17662397	AluY_Gorilla
chr10	16812088	16812418	AluY_Gorilla
chr17	238830	239160	AluY_Gorilla
chr20	31069083	31069413	AluY_Gorilla
chr2B	37905589	37905919	AluY_Gorilla
chr6	159766550	159766879	AluY_Gorilla
chr4	12124318	12124645	AluY_Gorilla
chr5	1882375	1882702	AluY_Gorilla
chr15	39476172	39476499	AluY_Gorilla
chr7	6047595	6047921	AluY_Gorilla
chr7	6066128	6066454	AluY_Gorilla
chrX	75067972	75068298	AluY_Gorilla
chr19	24308849	24309175	AluY_Gorilla
chr19	49831969	49832294	AluY_Gorilla
chr22	22935273	22935598	AluY_Gorilla
chr1	42121095	42121419	AluY_Gorilla
chr5	1441861	1442185	AluY_Gorilla
chr5	2060350	2060674	AluY_Gorilla
chr6	116780861	116781185	AluY_Gorilla
chr10	20290180	20290504	AluY_Gorilla
chr2A	76527131	76527455	AluY_Gorilla
chr17	20321255	20321578	AluY_Gorilla
chr3	180377602	180377924	AluY_Gorilla
chr22	9428832	9429154	AluY_Gorilla
chr4	24350129	24350450	AluY_Gorilla
chr10	95299645	95299966	AluY_Gorilla
chr2A	106970983	106971304	AluY_Gorilla
chr2A	107771675	107771996	AluY_Gorilla
chr2A	108191661	108191982	AluY_Gorilla
chr2B	71454138	71454459	AluY_Gorilla
chr1	20587734	20588054	AluY_Gorilla
chr4	109076302	109076622	AluY_Gorilla
chr5	1353243	1353563	AluY_Gorilla
chr5	61266436	61266756	AluY_Gorilla
chr22	8563228	8563548	AluY_Gorilla
chr1	114209713	114210032	AluY_Gorilla
chr1	134328369	134328688	AluY_Gorilla
chr12	1565990	1566309	AluY_Gorilla
chr15	73170541	73170860	AluY_Gorilla
chr1	192645326	192645644	AluY_Gorilla
chr3	170231658	170231976	AluY_Gorilla
chr5	11896296	11896614	AluY_Gorilla
chr12	109857150	109857468	AluY_Gorilla
chr13	45018340	45018658	AluY_Gorilla
chr18	11318064	11318382	AluY_Gorilla
chr2B	23678959	23679277	AluY_Gorilla
chr3	53378847	53379164	AluY_Gorilla
chr10	125346470	125346787	AluY_Gorilla
chr14	40715842	40716159	AluY_Gorilla
chr16	26456679	26456996	AluY_Gorilla
chr16	58241738	58242055	AluY_Gorilla
chr18	7391685	7392002	AluY_Gorilla
chr1	124400636	124400952	AluY_Gorilla
chr1	132575699	132576015	AluY_Gorilla
chr9	76784972	76785288	AluY_Gorilla
chr1	168826124	168826439	AluY_Gorilla
chr13	41297267	41297582	AluY_Gorilla
chr2A	26268181	26268496	AluY_Gorilla
chr4	21610252	21610566	AluY_Gorilla
chr4	45979303	45979617	AluY_Gorilla
chr19	7036992	7037305	AluY_Gorilla
chrX	49682325	49682637	AluY_Gorilla
chr4	23915972	23916283	AluY_Gorilla
chr4	166505230	166505541	AluY_Gorilla
chr8	33060924	33061235	AluY_Gorilla
chr16	43348674	43348985	AluY_Gorilla
chr4	74475610	74475920	AluY_Gorilla
chr4	79403608	79403918	AluY_Gorilla
chr7	100212460	100212770	AluY_Gorilla
chr18	51370215	51370525	AluY_Gorilla
chr21	4508872	4509182	AluY_Gorilla
chr4	94659990	94660299	AluY_Gorilla
chr11	64073859	64074168	AluY_Gorilla
chr13	72562148	72562457	AluY_Gorilla
chr17	16036171	16036480	AluY_Gorilla
chr14	27615259	27615567	AluY_Gorilla
chr16	62058405	62058713	AluY_Gorilla
chr2A	32976655	32976963	AluY_Gorilla
chr2A	65438365	65438673	AluY_Gorilla
chr2A	110885133	110885441	AluY_Gorilla
chr2B	59196826	59197134	AluY_Gorilla
chr2B	72308267	72308575	AluY_Gorilla
chr2B	95510822	95511130	AluY_Gorilla
chr2B	117598603	117598911	AluY_Gorilla
chr1	40361642	40361949	AluY_Gorilla
chr1	95971979	95972286	AluY_Gorilla
chr12	45306858	45307164	AluY_Gorilla
chr12	45328413	45328719	AluY_Gorilla
chr15	59784282	59784588	AluY_Gorilla
chr16	29117620	29117926	AluY_Gorilla
chr3	60982298	60982603	AluY_Gorilla
chr3	74506424	74506728	AluY_Gorilla
chr6	22535247	22535551	AluY_Gorilla
chr7	97966924	97967228	AluY_Gorilla
chr7	129070819	129071123	AluY_Gorilla
chr9	45547059	45547363	AluY_Gorilla
chrX	101681883	101682187	AluY_Gorilla
chr1	18043756	18044058	AluY_Gorilla
chr19	11257015	11257317	AluY_Gorilla
chr19	26320124	26320426	AluY_Gorilla
chr19	46298010	46298312	AluY_Gorilla
chr22	2264201	2264503	AluY_Gorilla
chr22	15671329	15671631	AluY_Gorilla
chr22	21933870	21934172	AluY_Gorilla
chr22	24484170	24484472	AluY_Gorilla
chr22	28444304	28444606	AluY_Gorilla
chr2A	43531917	43532219	AluY_Gorilla
chr2A	54979690	54979992	AluY_Gorilla
chr2A	94292105	94292407	AluY_Gorilla
chr2B	17162195	17162497	AluY_Gorilla
chr2B	34929591	34929893	AluY_Gorilla
chr1	29968791	29969092	AluY_Gorilla
chr1	47733922	47734223	AluY_Gorilla
chr1	97694308	97694609	AluY_Gorilla
chr1	115721389	115721690	AluY_Gorilla
chr3	198119954	198120255	AluY_Gorilla
chr4	42459352	42459653	AluY_Gorilla
chr4	46748437	46748738	AluY_Gorilla
chr4	110852199	110852500	AluY_Gorilla
chr4	180433855	180434156	AluY_Gorilla
chr5	15591033	15591334	AluY_Gorilla
chr5	34080001	34080302	AluY_Gorilla
chr5	40448542	40448843	AluY_Gorilla
chr6	19965293	19965594	AluY_Gorilla
chr6	33465183	33465484	AluY_Gorilla
chr6	152218406	152218707	AluY_Gorilla
chr6	157899567	157899868	AluY_Gorilla
chr7	45033437	45033738	AluY_Gorilla
chr7	95604067	95604368	AluY_Gorilla
chr8	12169597	12169898	AluY_Gorilla
chr9	33690042	33690343	AluY_Gorilla
chr9	114283341	114283642	AluY_Gorilla
chrX	28514818	28515119	AluY_Gorilla
chrX	60646410	60646711	AluY_Gorilla
chrX	89933191	89933492	AluY_Gorilla
chrX	96706846	96707147	AluY_Gorilla
chrX	107638355	107638656	AluY_Gorilla
chr10	15570098	15570399	AluY_Gorilla
chr10	38301316	38301617	AluY_Gorilla
chr10	86008221	86008522	AluY_Gorilla
chr11	59650367	59650668	AluY_Gorilla
chr11	77410160	77410461	AluY_Gorilla
chr11	89436929	89437230	AluY_Gorilla
chr12	38215834	38216135	AluY_Gorilla
chr12	39179599	39179900	AluY_Gorilla
chr12	39194073	39194374	AluY_Gorilla
chr12	43645227	43645528	AluY_Gorilla
chr13	23895371	23895672	AluY_Gorilla
chr13	64442178	64442479	AluY_Gorilla
chr14	15628066	15628367	AluY_Gorilla
chr14	15765707	15766008	AluY_Gorilla
chr14	30570896	30571197	AluY_Gorilla
chr12	15027349	15027650	AluY_Gorilla
chr15	985205	985506	AluY_Gorilla
chr15	18177026	18177327	AluY_Gorilla
chr15	20638307	20638608	AluY_Gorilla
chr15	26351036	26351337	AluY_Gorilla
chr15	36470204	36470505	AluY_Gorilla
chr16	60603248	60603549	AluY_Gorilla
chr1	160114662	160114962	AluY_Gorilla
chr4	18646226	18646526	AluY_Gorilla
chr4	122217560	122217860	AluY_Gorilla
chr4	122224885	122225185	AluY_Gorilla
chr6	142921051	142921351	AluY_Gorilla
chr8	24155154	24155454	AluY_Gorilla
chr17	4898678	4898978	AluY_Gorilla
chr16	19833261	19833560	AluY_Gorilla
chr1	113993671	113993969	AluY_Gorilla
chr2B	131184570	131184868	AluY_Gorilla
chr5	17942927	17943224	AluY_Gorilla
chr10	93327019	93327316	AluY_Gorilla
chr15	3528882	3529178	AluY_Gorilla
chr2A	35492199	35492495	AluY_Gorilla
chr19	49501138	49501432	AluY_Gorilla
chr22	2263759	2264053	AluY_Gorilla
chr2A	71502137	71502431	AluY_Gorilla
chr2A	87690095	87690389	AluY_Gorilla
chr3	112651372	112651665	AluY_Gorilla
chr5	37049135	37049428	AluY_Gorilla
chr8	96929763	96930056	AluY_Gorilla
chr8	101595205	101595498	AluY_Gorilla
chrX	129229817	129230110	AluY_Gorilla
chr13	82762454	82762747	AluY_Gorilla
chr15	23436116	23436409	AluY_Gorilla
chr15	56464110	56464403	AluY_Gorilla
chr15	72611352	72611645	AluY_Gorilla
chr2A	54442480	54442773	AluY_Gorilla
chr2A	54841638	54841931	AluY_Gorilla
chr1	1619159	1619451	AluY_Gorilla
chr1	53650812	53651104	AluY_Gorilla
chr3	53057944	53058236	AluY_Gorilla
chr3	58491050	58491342	AluY_Gorilla
chr7	60564180	60564472	AluY_Gorilla
chr8	124711109	124711401	AluY_Gorilla
chrX	49686197	49686489	AluY_Gorilla
chr10	64653926	64654218	AluY_Gorilla
chr11	45707419	45707711	AluY_Gorilla
chr15	22891560	22891852	AluY_Gorilla
chr15	37996567	37996859	AluY_Gorilla
chr19	31779306	31779598	AluY_Gorilla
chr2B	129984753	129985045	AluY_Gorilla
chr3	24193372	24193663	AluY_Gorilla
chr3	42396276	42396567	AluY_Gorilla
chr4	121067549	121067840	AluY_Gorilla
chr7	19696714	19697005	AluY_Gorilla
chr7	25739580	25739871	AluY_Gorilla
chr11	95184193	95184484	AluY_Gorilla
chr11	119463912	119464203	AluY_Gorilla
chr12	67245442	67245733	AluY_Gorilla
chr16	61955857	61956148	AluY_Gorilla
chr19	52369369	52369660	AluY_Gorilla
chr1	55571049	55571339	AluY_Gorilla
chr3	157258873	157259163	AluY_Gorilla
chr4	23818324	23818614	AluY_Gorilla
chr4	114784019	114784309	AluY_Gorilla
chr5	6129684	6129974	AluY_Gorilla
chr7	32917707	32917997	AluY_Gorilla
chr9	89604095	89604385	AluY_Gorilla
chr11	5840405	5840695	AluY_Gorilla
chr12	28068803	28069093	AluY_Gorilla
chr12	45331074	45331364	AluY_Gorilla
chr12	112922510	112922800	AluY_Gorilla
chr16	12525409	12525699	AluY_Gorilla
chr17	76980189	76980479	AluY_Gorilla
chr22	15476814	15477104	AluY_Gorilla
chr5	57927439	57927728	AluY_Gorilla
chr12	58017343	58017632	AluY_Gorilla
chr12	68889099	68889388	AluY_Gorilla
chr12	118946408	118946697	AluY_Gorilla
chr13	34562544	34562833	AluY_Gorilla
chr17	17987026	17987315	AluY_Gorilla
chr18	5040416	5040705	AluY_Gorilla
chr18	63131873	63132162	AluY_Gorilla
chr22	2843408	2843697	AluY_Gorilla
chr2B	125527072	125527361	AluY_Gorilla
chr1	202479	202767	AluY_Gorilla
chr3	54750646	54750934	AluY_Gorilla
chr3	112696471	112696759	AluY_Gorilla
chr5	165927021	165927309	AluY_Gorilla
chr8	108161504	108161792	AluY_Gorilla
chrX	134456788	134457076	AluY_Gorilla
chr11	86444600	86444888	AluY_Gorilla
chr12	44985764	44986052	AluY_Gorilla
chr15	71321360	71321648	AluY_Gorilla
chr17	1343019	1343307	AluY_Gorilla
chr1	147502873	147503160	AluY_Gorilla
chr3	53440874	53441161	AluY_Gorilla
chr3	172167818	172168105	AluY_Gorilla
chr7	106564813	106565100	AluY_Gorilla
chrX	23746690	23746977	AluY_Gorilla
chr12	1005965	1006252	AluY_Gorilla
chr14	12476611	12476898	AluY_Gorilla
chr19	6373956	6374243	AluY_Gorilla
chr1	9715750	9716036	AluY_Gorilla
chr4	128987816	128988102	AluY_Gorilla
chr9	13591328	13591614	AluY_Gorilla
chrX	116029031	116029317	AluY_Gorilla
chrX	137647333	137647619	AluY_Gorilla
chr2B	105641792	105642078	AluY_Gorilla
chr3	199502610	199502895	AluY_Gorilla
chr4	200878424	200878709	AluY_Gorilla
chr5	54690419	54690704	AluY_Gorilla
chr15	38274339	38274624	AluY_Gorilla
chr22	23644382	23644667	AluY_Gorilla
chr2B	13001504	13001789	AluY_Gorilla
chr4	98393576	98393860	AluY_Gorilla
chr5	9320045	9320329	AluY_Gorilla
chr5	95884722	95885006	AluY_Gorilla
chr8	103178874	103179158	AluY_Gorilla
chr9	111233047	111233331	AluY_Gorilla
chr14	84601712	84601996	AluY_Gorilla
chr5	97965852	97966135	AluY_Gorilla
chr7	87392565	87392848	AluY_Gorilla
chr10	126580617	126580900	AluY_Gorilla
chr16	31133693	31133976	AluY_Gorilla
chr17	1340653	1340936	AluY_Gorilla
chr19	4644680	4644963	AluY_Gorilla
chr1	2138713	2139007	AluY_Gorilla
chr1	15736074	15736368	AluY_Gorilla
chr1	125821951	125822233	AluY_Gorilla
chr3	15171578	15171860	AluY_Gorilla
chr5	38702798	38703080	AluY_Gorilla
chr6	53914977	53915259	AluY_Gorilla
chr6	167648176	167648458	AluY_Gorilla
chr7	6048429	6048711	AluY_Gorilla
chr12	31797939	31798221	AluY_Gorilla
chr6	16323009	16323290	AluY_Gorilla
chr1	131791870	131792149	AluY_Gorilla
chr8	104924196	104924475	AluY_Gorilla
chr12	69173049	69173328	AluY_Gorilla
chr1	79325446	79325724	AluY_Gorilla
chr4	29084486	29084764	AluY_Gorilla
chr7	124630306	124630584	AluY_Gorilla
chr10	133173231	133173509	AluY_Gorilla
chr13	66976980	66977258	AluY_Gorilla
chr19	49906769	49907047	AluY_Gorilla
chr5	101806392	101806669	AluY_Gorilla
chr16	65046398	65046675	AluY_Gorilla
chr18	12914290	12914567	AluY_Gorilla
chr19	24597036	24597313	AluY_Gorilla
chr1	215758540	215758816	AluY_Gorilla
chr3	54041391	54041666	AluY_Gorilla
chr5	57970551	57970826	AluY_Gorilla
chr5	150032804	150033079	AluY_Gorilla
chr12	4016243	4016518	AluY_Gorilla
chr13	21708919	21709194	AluY_Gorilla
chr1	60623714	60623988	AluY_Gorilla
chr8	109494874	109495148	AluY_Gorilla
chr11	19528754	19529028	AluY_Gorilla
chr20	25180655	25180929	AluY_Gorilla
chrX	106449297	106449570	AluY_Gorilla
chr5	141026472	141026744	AluY_Gorilla
chr19	12030272	12030544	AluY_Gorilla
chr1	40904605	40904876	AluY_Gorilla
chr14	5085273	5085544	AluY_Gorilla
chr17	70469635	70469906	AluY_Gorilla
chr19	4564732	4565003	AluY_Gorilla
chr9	12493812	12494082	AluY_Gorilla
chr13	44228958	44229228	AluY_Gorilla
chr6	17804094	17804361	AluY_Gorilla
chr2B	122589101	122589432	AluY_Gorilla
chr1	132860921	132861250	AluY_Gorilla
chr16	32892735	32893064	AluY_Gorilla
chrX	71963401	71963727	AluY_Gorilla
chrX	53552021	53552346	AluY_Gorilla
chr21	649147	649470	AluY_Gorilla
chr7	141072136	141072458	AluY_Gorilla
chr22	26094248	26094566	AluY_Gorilla
chr11	65236208	65236525	AluY_Gorilla
chr19	6368465	6368781	AluY_Gorilla
chr19	11150362	11150678	AluY_Gorilla
chr8	5420844	5421158	AluY_Gorilla
chr9	76653427	76653740	AluY_Gorilla
chr16	25199336	25199649	AluY_Gorilla
chr3	177244702	177245014	AluY_Gorilla
chrX	98065204	98065515	AluY_Gorilla
chr4	173569814	173570124	AluY_Gorilla
chr7	100116379	100116689	AluY_Gorilla
chr11	29958162	29958472	AluY_Gorilla
chr18	18678555	18678864	AluY_Gorilla
chr4	49087563	49087871	AluY_Gorilla
chr18	9963772	9964080	AluY_Gorilla
chr19	20474251	20474559	AluY_Gorilla
chr1	27835949	27836255	AluY_Gorilla
chr4	199896826	199897132	AluY_Gorilla
chr1	195180519	195180824	AluY_Gorilla
chr5	38872257	38872562	AluY_Gorilla
chr12	130974093	130974398	AluY_Gorilla
chr5	37561715	37562019	AluY_Gorilla
chr5	39745881	39746185	AluY_Gorilla
chr12	57768818	57769122	AluY_Gorilla
chr6	154614819	154615122	AluY_Gorilla
chr7	55059151	55059454	AluY_Gorilla
chr7	79328183	79328486	AluY_Gorilla
chr7	136305097	136305400	AluY_Gorilla
chr14	46472077	46472379	AluY_Gorilla
chr14	65821547	65821849	AluY_Gorilla
chr14	71680953	71681255	AluY_Gorilla
chr15	68805345	68805647	AluY_Gorilla
chr17	2505285	2505587	AluY_Gorilla
chr19	15001868	15002169	AluY_Gorilla
chr8	86680971	86681270	AluY_Gorilla
chr7	72886093	72886391	AluY_Gorilla
chr9	92512320	92512617	AluY_Gorilla
chr11	64580591	64580888	AluY_Gorilla
chr2B	76456808	76457103	AluY_Gorilla
chr19	31965263	31965554	AluY_Gorilla
chr8	119236065	119236339	AluY_Gorilla
chr15	58249144	58249454	AluY_Gorilla
chr8	79988396	79988694	AluY_Gorilla
chr14	84511650	84511912	AluY_Gorilla
chr6	92310242	92310542	AluY_Gorilla
chr12	126042133	126042421	AluY16_Gorilla
chr1	133883001	133883257	AluY16_Gorilla
chr9	121577036	121577327	AluY16_Gorilla
chr3	65263305	65263591	AluY16_Gorilla
chr9	108949687	108949961	AluY16_Gorilla
chr5	147529181	147529478	AluY16_Gorilla
chr12	39433053	39433349	AluY16_Gorilla
chr10	7742039	7742331	AluY16_Gorilla
chr8	130039645	130039934	AluY16_Gorilla
chrX	100692762	100693049	AluY16_Gorilla
chr12	99470325	99470611	AluY16_Gorilla
chrX	92009745	92010030	AluY16_Gorilla
chr11	122178932	122179216	AluY16_Gorilla
chr1	161336658	161336937	AluY16_Gorilla
chr5	20522596	20522874	AluY16_Gorilla
chr2B	89067353	89067629	AluY16_Gorilla
chr1	179240494	179240747	AluY16_Gorilla
chr1	100542814	100543087	AluY16_Gorilla
chr9	97862133	97862429	AluY16_Gorilla
chr1	91601670	91601931	AluY16_Gorilla
chr6	68235572	68235845	AluY16_Gorilla
chrX	97929843	97930141	AluY16_Gorilla
chr8	19352159	19352462	AluY16_Gorilla
chr6	137468192	137468492	AluY16_Gorilla
chrX	89680916	89681211	AluY16_Gorilla
chr1	134841996	134842277	AluY16_Gorilla
chrX	30183451	30183739	AluY16_Gorilla
chr3	23684973	23685265	AluY16_Gorilla
chr5	49439275	49439558	AluY16_Gorilla
chr17	43646197	43646468	AluY16_Gorilla
chr3	81783708	81783993	AluY16a4_Gorilla
chr10	125229580	125229840	AluY16a4_Gorilla
chr20	57457092	57457372	AluY16a4_Gorilla
chr8	95098968	95099246	AluY16a4_Gorilla
chr5	130725484	130725760	AluY16a4_Gorilla
chr7	87000093	87000369	AluY16a4_Gorilla
chr15	30752309	30752581	AluY16a4_Gorilla
chr17	9327125	9327412	AluY16a4_Gorilla
chr15	39227974	39228250	AluY16a4_Gorilla
chr1	18251677	18251959	AluY16a4_Gorilla
chr4	111551744	111552035	AluY16a4_Gorilla
chr2A	33686556	33686846	AluY16a4_Gorilla
chr3	58821998	58822278	AluY16a4_Gorilla
chr3	11931343	11931622	AluY16a4_Gorilla
chr10	14559545	14559837	AluY16a4_Gorilla
chr11	48176812	48177104	AluY16a4_Gorilla
chr19	14055848	14056119	AluY16a4_Gorilla
chrX	74544052	74544324	AluY16a4_Gorilla
chr3	99686701	99686987	AluYa1_Gorilla
chr8	118735963	118736282	AluYa1_Gorilla
chr5	62671042	62671356	AluYa1_Gorilla
chr3	99864231	99864542	AluYa1_Gorilla
chr12	104209566	104209877	AluYa1_Gorilla
chr2A	8536394	8536705	AluYa1_Gorilla
chr4	109685443	109685753	AluYa1_Gorilla
chr6	50912642	50912952	AluYa1_Gorilla
chr4	11353091	11353400	AluYa1_Gorilla
chr8	127010574	127010883	AluYa1_Gorilla
chr8	138485277	138485586	AluYa1_Gorilla
chr13	46248181	46248488	AluYa1_Gorilla
chr15	2087765	2088072	AluYa1_Gorilla
chr2B	14371713	14372020	AluYa1_Gorilla
chr7	63140404	63140710	AluYa1_Gorilla
chr4	168677986	168678291	AluYa1_Gorilla
chr2A	110643863	110644168	AluYa1_Gorilla
chr2B	86106658	86106963	AluYa1_Gorilla
chr1	65716835	65717139	AluYa1_Gorilla
chr1	215607784	215608088	AluYa1_Gorilla
chr3	92502746	92503050	AluYa1_Gorilla
chr3	92513129	92513433	AluYa1_Gorilla
chr18	39124190	39124494	AluYa1_Gorilla
chr5	38566450	38566753	AluYa1_Gorilla
chr2B	92306080	92306383	AluYa1_Gorilla
chr3	158404337	158404639	AluYa1_Gorilla
chr4	9967274	9967576	AluYa1_Gorilla
chr4	38651157	38651459	AluYa1_Gorilla
chr2B	60736036	60736338	AluYa1_Gorilla
chr13	40272689	40272990	AluYa1_Gorilla
chr1	55511997	55512297	AluYa1_Gorilla
chrX	21162933	21163232	AluYa1_Gorilla
chr9	25383135	25383433	AluYa1_Gorilla
chr12	10188146	10188444	AluYa1_Gorilla
chr2B	75803480	75803778	AluYa1_Gorilla
chr13	86881555	86881852	AluYa1_Gorilla
chr12	4365688	4365984	AluYa1_Gorilla
chr12	70905905	70906197	AluYa1_Gorilla
chr12	15338644	15338930	AluYa1_Gorilla
chr20	57687886	57688160	AluYa1_Gorilla
chrX	59846341	59846644	AluYa1_Gorilla
chr1	39184220	39184585	AluYa1_Gorilla
chr7	120399309	120399581	AluYa1_Gorilla
chr5	17649079	17649390	AluYa1b4_Gorilla
chr7	94698875	94699186	AluYa1b4_Gorilla
chr18	190504	190845	AluYa1b4_Gorilla
chr3	82546758	82547074	AluYa1b4_Gorilla
chr8	90568974	90569285	AluYa1b4_Gorilla
chr5	122689054	122689364	AluYa1b4_Gorilla
chrX	43554127	43554437	AluYa1b4_Gorilla
chr2A	79914361	79914671	AluYa1b4_Gorilla
chr14	66142482	66142791	AluYa1b4_Gorilla
chr2A	44402620	44402929	AluYa1b4_Gorilla
chr6	39011570	39011876	AluYa1b4_Gorilla
chr15	21465019	21465325	AluYa1b4_Gorilla
chr1	5236233	5236535	AluYa1b4_Gorilla
chr1	146942421	146942725	AluYb3a2b2_Gorilla
chr4	165286908	165287219	AluYb3a2b2_Gorilla
chr12	95398448	95398744	AluYb3a2b2_Gorilla
chr13	11699647	11699955	AluYb3a2b2_Gorilla
chr6	133656907	133657215	AluYb3a2b2_Gorilla
chr6	147497831	147498149	AluYb3a2b2_Gorilla
chr7	118933215	118933524	AluYb3a2b2_Gorilla
chr14	47878838	47879144	AluYb3a2b2_Gorilla
chr5	17221637	17221935	AluYb3a2b2_Gorilla
chr5	86845305	86845614	AluYb3a2b2_Gorilla
chr9	42299030	42299336	AluYb3a2b2_Gorilla
chr9	82102531	82102837	AluYb3a2b2_Gorilla
chr21	18179353	18179639	AluYb3a2b2_Gorilla
chr2B	40409938	40410241	AluYb3a2b2_Gorilla
chr3	197005090	197005388	AluYb3a2b2_Gorilla
chr10	125223495	125223796	AluYb3a2b2_Gorilla
chr3	145703697	145704000	AluYb3a2b2_Gorilla
chr12	35702878	35703188	AluYb3a2b2_Gorilla
chr5	27108508	27108852	AluYb3a2b2_Gorilla
chr22	15752000	15752328	AluYb3a2b2_Gorilla
chr16	30070450	30070744	AluYb3a2b2_Gorilla
chr4	134326052	134326345	AluYb3a2b2_Gorilla
chr12	45314706	45314998	AluYb3a2b2_Gorilla
chr6	90781042	90781333	AluYb3a2b2_Gorilla
chrX	136541619	136541889	AluYb3a2b2_Gorilla
chr3	92933242	92933549	AluYb3a2b2a2_Gorilla
chr6	17244417	17244718	AluYb3a2b2a2_Gorilla
chr13	19683998	19684293	AluYb3a2b2a2_Gorilla
chr14	49333378	49333687	AluYb3a2b2a2_Gorilla
chr4	67790814	67791122	AluYb3a2b2a2_Gorilla
chr11	8869340	8869674	AluYb3a2b2a2_Gorilla
chr8	50857823	50858130	AluYb3a2b2a2_Gorilla
chr1	129974274	129974580	AluYb3a2b2a2_Gorilla
chr14	68161786	68162092	AluYb3a2b2a2_Gorilla
chr5	87391874	87392179	AluYb3a2b2a2_Gorilla
chr10	99875551	99875859	AluYb3a2b2a2_Gorilla
chr10	138294433	138294734	AluYb3a2b2a2_Gorilla
chr9	44243497	44243790	AluYb3a2b2a2_Gorilla
chr12	66431339	66431622	AluYb3a2b2a2_Gorilla
chr4	136757835	136758112	AluYb3a2b2a2_Gorilla
chr4	74815762	74816072	AluYb3a2b2a2_Gorilla
chr16	18865105	18865410	AluYb3a2b2a2_Gorilla
chr20	12206968	12207270	AluYc3_Gorilla
chr8	72954061	72954356	AluYc3_Gorilla
chr12	84729091	84729400	AluYc3_Gorilla
chr11	76806168	76806477	AluYc3_Gorilla
chr5	140512755	140513063	AluYc3_Gorilla
chr12	2133625	2133933	AluYc3_Gorilla
chr12	4060434	4060737	AluYc3_Gorilla
chr6	121604525	121604839	AluYc3_Gorilla
chr14	82763727	82764022	AluYc3_Gorilla
chr7	82645952	82646258	AluYc3_Gorilla
chr18	75338859	75339161	AluYc3_Gorilla
chr21	30586879	30587188	AluYc3_Gorilla
chr14	24549834	24550117	AluYc3_Gorilla
chr3	88124774	88125084	AluYc3_Gorilla
chr5	114760753	114761063	AluYc3_Gorilla
chr5	163269357	163269666	AluYc3_Gorilla
chr2A	39302891	39303187	AluYc3_Gorilla
chr12	74826419	74826727	AluYc3_Gorilla
chr1	164891241	164891524	AluYc3_Gorilla
chr6	73598308	73598588	AluYc3_Gorilla
chr5	65649825	65650132	AluYc3_Gorilla
chr15	18391568	18391875	AluYc3_Gorilla
chr22	26519767	26520074	AluYc3_Gorilla
chr10	104539891	104540197	AluYc3_Gorilla
chr8	121990557	121990838	AluYc3_Gorilla
chr18	26275459	26275764	AluYc3_Gorilla
chr2B	22378052	22378357	AluYc3_Gorilla
chr2A	90579663	90579949	AluYc3_Gorilla
chr4	79882888	79883187	AluYc3_Gorilla
chr13	12192333	12192632	AluYc3_Gorilla
chr10	70451743	70452041	AluYc3_Gorilla
chr3	29082070	29082367	AluYc3_Gorilla
chr8	130394198	130394495	AluYc3_Gorilla
chr9	108314950	108315247	AluYc3_Gorilla
chr4	160866757	160867051	AluYc3_Gorilla
chr13	20968400	20968710	AluYc3_Gorilla
chr3	36619368	36619677	AluYc3_Gorilla
chr3	139407803	139408112	AluYc3_Gorilla
chr14	71473665	71473956	AluYc3_Gorilla
chr8	68537612	68537935	AluYc3_Gorilla
chr1	145355962	145356281	AluYc3_Gorilla
chrX	93615031	93615350	AluYc3_Gorilla
chr4	183271106	183271423	AluYc3_Gorilla
chr7	10943240	10943556	AluYc3_Gorilla
chr13	19692297	19692610	AluYc3_Gorilla
chr18	29325002	29325312	AluYc3_Gorilla
chr22	27699642	27699952	AluYc3_Gorilla
chr13	63645783	63646091	AluYc3_Gorilla
chr6	62291463	62291767	AluYc3_Gorilla
chr2B	116718944	116719246	AluYc3_Gorilla
chr1	91318108	91318409	AluYc3_Gorilla
chr5	34965062	34965363	AluYc3_Gorilla
chr8	140890854	140891155	AluYc3_Gorilla
chr10	30488110	30488411	AluYc3_Gorilla
chr11	114136513	114136814	AluYc3_Gorilla
chr17	28341016	28341310	AluYc3_Gorilla
chr21	12106659	12106953	AluYc3_Gorilla
chr2B	59031885	59032179	AluYc3_Gorilla
chr3	169028448	169028741	AluYc3_Gorilla
chr4	183234380	183234673	AluYc3_Gorilla
chr4	194738507	194738800	AluYc3_Gorilla
chr4	139317064	139317348	AluYc3_Gorilla
chr2B	36927702	36927981	AluYc3_Gorilla
chr10	95889075	95889353	AluYc3_Gorilla
chr11	36281034	36281342	AluYc3_Gorilla
chr3	112245755	112246060	AluYc3_Gorilla
chr4	200369692	200369994	AluYc3_Gorilla
chr14	41890377	41890679	AluYc3_Gorilla
chr15	65411618	65411920	AluYc3_Gorilla
chr5	120001963	120002251	AluYc5a3_Gorilla
chr6	47817987	47818282	AluYc5a3_Gorilla
chr10	98567511	98567805	AluYc5a3_Gorilla
chr11	103850307	103850588	AluYc5a3_Gorilla
chr11	15479633	15479922	AluYc5a3_Gorilla
chr12	92826801	92827092	AluYc5a3_Gorilla
chr17	35215720	35216008	AluYc5a3_Gorilla
chr17	40335715	40336009	AluYc5a3_Gorilla
chr21	2490263	2490549	AluYc5a3_Gorilla
chr2B	128129319	128129615	AluYc5a3_Gorilla
chr9	86656201	86656488	AluYc5a3_Gorilla
chr9	45471525	45471822	AluYc5a3_Gorilla
chr9	16782260	16782557	AluYc5a3_Gorilla
chr5	62650413	62650709	AluYc5a3_Gorilla
chr5	41399009	41399304	AluYc5a3_Gorilla
chr2B	50079082	50079378	AluYc5a3_Gorilla
chr1	76508291	76508568	AluYc5a3_Gorilla
chr20	62601356	62601637	AluYc5a3_Gorilla
chr18	63462410	63462703	AluYc5a3_Gorilla
chr3	2457123	2457394	AluYc5a3_Gorilla
chr14	65919448	65919741	AluYc5a3_Gorilla
chr7	83827494	83827766	AluYc5a3_Gorilla
chr7	116606240	116606500	AluYc5a3_Gorilla
chr5	151820936	151821233	AluYc5a3_Gorilla
chr22	25391880	25392132	AluYc5a3_Gorilla
chr10	144554349	144554646	AluYc5a3_Gorilla
chr15	40503129	40503381	AluYc5a3_Gorilla
chr5	44287466	44287761	AluYc5a3_Gorilla
chr9	16897286	16897580	AluYc5a3_Gorilla
chr10	28464590	28464871	AluYc5a3_Gorilla
chr10	120577207	120577493	AluYc5a3_Gorilla
chr14	71365071	71365323	AluYc5a3_Gorilla
chr2B	57870770	57871042	AluYc5a3_Gorilla
chr2B	83106386	83106708	AluYc5a3_Gorilla
chr1	53945851	53946126	AluYc5a3_Gorilla
chr8	49832649	49832948	AluYc5a3_Gorilla
chr1	97044721	97044997	AluYc5a3_Gorilla
chr18	22451258	22451551	AluYc5a3_Gorilla
chr17	21117755	21118013	AluYc5a3_Gorilla
chr11	96651578	96651870	AluYc5a3_Gorilla
chr20	11304297	11304588	AluYc5a3_Gorilla
chr3	155107893	155108183	AluYc5a3_Gorilla
chr9	63804483	63804773	AluYc5a3_Gorilla
chr11	68643588	68643877	AluYc5a3_Gorilla
chr18	59386448	59386737	AluYc5a3_Gorilla
chr17	50441849	50442137	AluYc5a3_Gorilla
chr4	123122771	123123058	AluYc5a3_Gorilla
chr5	29011995	29012281	AluYc5a3_Gorilla
chr10	30733839	30734124	AluYc5a3_Gorilla
chr15	53840856	53841141	AluYc5a3_Gorilla
chr1	105322391	105322685	AluYc5a3_Gorilla
chr5	1325224	1325506	AluYc5a3_Gorilla
chr9	76225977	76226255	AluYc5a3_Gorilla
chr4	183033924	183034194	AluYc5a3_Gorilla
chr3	9659411	9659678	AluYc5a3_Gorilla
chr4	142945403	142945701	AluYc5b2_Gorilla
chr4	19388645	19388940	AluYc5b2_Gorilla
chr4	151202658	151202951	AluYc5b2_Gorilla
chr4	25523473	25523755	AluYc5b2_Gorilla
chr5	76992527	76992823	AluYc5b2_Gorilla
chr6	126708625	126708905	AluYc5b2_Gorilla
chr13	16526653	16526941	AluYc5b2_Gorilla
chr13	93817208	93817499	AluYc5b2_Gorilla
chr14	33437804	33438102	AluYc5b2_Gorilla
chr15	72961038	72961324	AluYc5b2_Gorilla
chr16	12976677	12976972	AluYc5b2_Gorilla
chr17	78960783	78961068	AluYc5b2_Gorilla
chr19	2205069	2205354	AluYc5b2_Gorilla
chr2A	43095346	43095645	AluYc5b2_Gorilla
chr18	34634842	34635136	AluYc5b2_Gorilla
chr4	162666713	162667003	AluYc5b2_Gorilla
chr9	17217290	17217586	AluYc5b2_Gorilla
chr12	20819750	20820038	AluYc5b2_Gorilla
chr7	133914713	133915011	AluYc5b2_Gorilla
chr5	13038133	13038393	AluYc5b2_Gorilla
chr1	173185434	173185740	AluYc5b2_Gorilla
chr2B	72370599	72370899	AluYc5b2_Gorilla
chr3	63983947	63984246	AluYc5b2_Gorilla
chr9	7784599	7784897	AluYc5b2_Gorilla
chr9	17925753	17926051	AluYc5b2_Gorilla
chr9	27967228	27967526	AluYc5b2_Gorilla
chr17	64499549	64499847	AluYc5b2_Gorilla
chr5	53464920	53465216	AluYc5b2_Gorilla
chr3	107821391	107821685	AluYc5b2_Gorilla
chr1	63944229	63944509	AluYc5b2_Gorilla
chr8	102526261	102526526	AluYc5b2_Gorilla
chr14	28059186	28059487	AluYc5b2_Gorilla
chr8	498312	498607	AluYc5b2_Gorilla
chr16	62220651	62220945	AluYc5b2_Gorilla
chrX	138047030	138047323	AluYc5b2_Gorilla
chr10	116109563	116109856	AluYc5b2_Gorilla
chr1	121562382	121562674	AluYc5b2_Gorilla
chr8	57303298	57303590	AluYc5b2_Gorilla
chr2B	114014027	114014319	AluYc5b2_Gorilla
chr1	96324690	96324981	AluYc5b2_Gorilla
chr3	176665702	176665993	AluYc5b2_Gorilla
chr8	128794443	128794733	AluYc5b2_Gorilla
chr13	52209308	52209597	AluYc5b2_Gorilla
chr2A	95414819	95415106	AluYc5b2_Gorilla
chr17	34116946	34117231	AluYc5b2_Gorilla
chr12	39574263	39574547	AluYc5b2_Gorilla
