# Supplementary material for: Analysis of western lowland gorilla (Gorilla gorilla gorilla) specific Alu repeats
Source: Mob DNA. 2013 Nov 22;4:26. doi: 10.1186/1759-8753-4-26 (PMC4177385; doi:10.1186/1759-8753-4-26)
Supplement: Additional file 3 — Estimated age of gorilla-specific Alu subfamilies based on BEAST analysis. The BEAST program was run on each gorilla-specific subfamily with a baseline divergence age of 7 million years ago to determine the age of the subfamilies, the most likely progenitor or ancestral element, and the % divergence from the consensus sequence of the ancestral subfamily. [file 1759-8753-4-26-S3.xlsx]

## Sheet: Sheet1
Table S.3: Estimated age of gorilla-specific Alu subfamilies based on BEAST analysis.
Subfamily	Master Gene	% Divergence from Consensus	Copy Number	Age of MRCA (in my)
AluY_Gorilla	AluY	0	759	6.5
AluYc5a3_Gorilla	AluYc	1.9	55	6.52
AluYc3_Gorilla	AluY	1.8	69	6.54
AluYa1_Gorilla	AluY	2.5	43	6.53
AluY16_Gorilla	AluY	1.9	30	6.55
AluYb3a2b2_Gorilla	AluYk4	0.7	25	6.51
AluYc5b2_Gorilla	AluYc	2.2	46	6.54
AluYa1b4_Gorilla	AluY	2.8	13	6.51
AluYb3a2b2a2_Gorilla	AluYk4	1.8	17	6.71
AluY16a4_Gorilla	AluY	3	18	6.54
