# Supplementary material for: Analysis of western lowland gorilla (Gorilla gorilla gorilla) specific Alu repeats
Source: Mob DNA. 2013 Nov 22;4:26. doi: 10.1186/1759-8753-4-26 (PMC4177385; doi:10.1186/1759-8753-4-26)
Supplement: Additional file 4 — All primer pairs used in this study listed with chromosomal location of the locus assayed and optimal annealing temperature. [file 1759-8753-4-26-S4.xlsx]

## Sheet: Sheet1
Name	Oligo	Tm	Locus
Gor1-F	GAAGAACTTGCCCAAACCAC	59	chr11:20025155-20026490
Gor1-R	GCCCAGAAACAACACAAACT	57
Gor2-F	ACCTTTGAGAGCAGGAAGCA	60	chr10:88745976-88747284
Gor2-R	TCTTGAAGGCAGGGACAAAT	59.7
Gor3-F	TTAGCAGAGACAGGGGTTCA	58	chr3:5496399-5497699
Gor3-R	GCTGAGATTACCAAAGTGAGGAA	59
Gor4-F	GGAGAAAGAAGAAAAAGGAAAACC	60	chr7:118932715-118934524
Gor4-R	CATTATTTCCCAGCACAGACA	58.6
Gor5-F	GGAACAAAGAAAAATGTCTTATGGA	59	chr12:89649593-89650910
Gor5-R	AATCTCTTTGTGCCTCAGTTTC	57
Gor6-F	CATTGCTTTAAAACTCACTTTGATT	58	chr7_110662045_110662357
Gor6-R	GCAGAAACCAATGAAAGAACC	58
Gor7-F	CCCAGACTGGTGTCCAACTT	60	chr11_98496017_9849632
Gor7-R	CATTACTGTTCAAAATGTTAATTTGC	58
Gor8-F	ATGGCCCTCAAGTGATTGTC	59	chr8_38237333_38237643
Gor8-R	TGACACCATGAGACCCTGTC	59
Gor9-F	TGGAGTCACCTGTTTGCTTG	59.9	chr1_19983001_19983330
Gor9-R	GGATCACTTGAACCCAGGAA	59
Gor10-F	GCAAGGCCAGTCAGAAACTG	60	chr10_118640620_118640942
Gor10-R	AAAAGAATGGCAAGTTTTCTTCC	61
Gor11-F	TTGGCATATTTTCATGCCTAAT	58	chr7_73620519_73620821
Gor11-R	TCAAAGGAAATGGTCCCTGA	60
Gor12-F	TGGCACTTACTCCTATGTCTAAACT	57	chr15_28440037_28440341
Gor12-R	CCAAGTGTAAGTGGCTGAGCTAT	59
Gor13-F	CAGCCTTTTAACTCCTGCTG	57	chr12_106523736_106524045
Gor13-R	TGACTCTGGTTACTTTTGCCATT	60
Gor14-F	TTTTACAGAGATCAACTGGCTCA	59	chr13_11699647_11699955
Gor14-R	GCATATGTAGTGGATGTCTGCTTT	59.6
Gor15_F	TGAGAACATGCAGTATTTGACTTTC	59	chr19_34866989_34867294
Gor15_R	TTTTGACATTGCACTTTTTCAT	57
Gor16-F	TGATTGGGAAAAATTTGACTACA	58	chr6_121604525_121604839_
Gor16-R	TTTGGGGGTTTTATTGCCTA	59
Gor17-F	AGGAGAGGGAGCTGGTATGG	60	chr14:82763727-82764022
Gor17-R	ACTGCAGGAAAGGCGTTAGA	60
Gor18-F	GGGACAAGAGCGAGACTTTG	60	chr1:204853308-204853609
Gor18-R	AGCACATGACTCCGGATAGG	60
Gor19-F	GCCAGACTAATAAAGGAGAAAAGAG	58	chr6:60911397-60911701
Gor19-R	TTCTGTGGGATCAGTGGTGA	60
Gor20-F	TTGGAGAATGTTTCATCTGCAC	60	chr16:18374400-18374707
Gor20-R	GGACAGGGCAATTACACAA	58
Gor21-F	TTTTCTAGTGTCCCATTTTAGTTCA	58	chr15_61251539_61251846
Gor21-R	CCCAGGGCAACTACCAAAA	60
Gor22-F	GGTGTCCAGAAAGTTCATCATCTA	59	chr1:132758646-132758947
Gor22-R	CAGAGGGGGACTGTAGTT	57
Gor23-F	CCAATTGGTTCCATTTCCAA	60	chr7:83827494-83827766
Gor23-R	AAGCAAGATGGTGAATATGAGGA	60.5
Gor24-F	TGTGACATTATTGTTGTTCTGATTTT	58	chr7: 77324451-77324761
Gor24-R	TGCGTTTGAGAAACATGTCAG	59
Gor25-F	GGTGAGGCCTTTAAGAGGTG	58	chr6:147497831-147498149
Gor25-R	GGGTGGAAGACAGAAGCAAG	58
Gor26-F	CACCGCTATACCCCTATCCA	59	chr13:69081094-69081401
Gor26-R	TTGCTTCACATCCTTGCTAA	59.9
Gor27-F	TGAGCATGGGAAGTTATTCCA	60	chr4:67790814-67791122
Gor27-R	TTCAAGCTTAGAACCAAATCAAT	57
Gor28-F	GATCTCGGCTCACTGCAAG	59	chr5:43934028-43934338
Gor28-R	ATGCAAAAATTAGCCAGGTG	57
Gor29-F	CAAAGGGGACAGCACAATTT	60	chr11:88231370-88231680
Gor29-R	GACTCCTGAAATGCTTTTCCTC	59
Gor30-F	GTGAGAGGAACCAGGCAAAA	60	chr17:880013-880323
Gor30-R	GGTGGGGAAAGAAAATGCT	59
Gor31-F	CAGAAAAGGGGTGGAAACAT	58	chr3:95264819-95265125
Gor31-R	TTGTTTGTTTGCCCTGTTAGC	60
Gor32-F	TGCTCTCCAATATGCCTGTG	59	chr12:90894351-90894651
Gor32-R	TGATAGAGAGGACCAACAAAACAA	60
Gor33-F	GGGAATGTAGCAAGCAAGGA	60	chr6:77494827-77495135
Gor33-R	CAGGGCTAACAGTCACATGG	59
Gor34-F	GGGAAACCAATGCAGCTAGA	60	chr3:20589548-20589852
Gor34-R	CCCAGTGTTGTGGAGTTTCC	60.2
Gor35-F	TCCTTTATGGGTTACATAATTTGAGA	59	chr15:77545627-77545929
Gor35-R	GGCTTCCCCAAAATTCAAAG	60
Gor36-F	TGTCAAAATCCTAAGCTGTCCA	59.7	chr18:14644863-14645173
Gor36-R	TCAGAACCAGCTAAGGGAAAA	79
Gor37-F	GCTTTGTCTTTTCAAATGTGGAG	60	chr14:44885847-44886174
Gor37-R	CTCCTGAACCCAAAGTGGAG	59.7
Gor38-F	GAAAGATCATGAATTGTGGTGGT	60.1	chr11:22724816-22725124
Gor38-R	TTTAAGTGAATAATGAAGGCACAAA	59
Gor39-F	GGAAGCCAAAAGATTGGACA	60	chr3:2457123-2457394
Gor39-R	CGATGCCATCTCATACAGACA	59
Gor40-F	TTTGATTTGCAACATCCTGA	57	chr5:64532656-64532967
Gor40-R	GCAACTCAAACAAATCAGCAA	59
Gor41-F	CTCACCTCTGACCCACATCA	59	chr13:34504629-34504938
Gor41-R	TCAGAGACTTCAATGCAACTGG	60
Gor42-F	TCTTTTGGGAGTTAACCTTTGC	59	chr7:31163413-31163715
Gor42-R	TGGGCAATCATTTCATTCAC	59
Gor43-F	TCAAGCAACTCACTAACAACCTG	59	chr18:63462410-63462703
Gor43-R	TGTTTGACTTTAGCGAAACAGA	58
Gor44-F	TGGGCAAAGGTAAACACACA	60	chr7:76893271-76893575
Gor44-R	CATCATTAGGGTGCTTGATGG	60
Gor45-F	TCAGAAAGATCATTTGGGGATA	58	chr20:60038959-60039268
Gor45-R	TGGACAGTTCTTTGTGATAAGGAT	59
Gor46-F	TTTTCATGTAACCCCAAAAATTC	59	chr6:166730008-166730313
Gor46-R	TGGTGACATGATCACACACAG	58
Gor47-F	TCTTAGGGCAAGAGGAAGAGG	60	chr3:12313627-12313937
Gor47-R	TCATTGAGGTCCTTAGATTCCA	58
Gor48-F	TGTTGGTTCCATTTGTCTTGA	59	chr4:122963632-122963942
Gor48-R	TGCAGAATTTATTCTATTCCACCA	59.9
Gor49-F	GCCCATCTTGTGCAAATTGA	62	chr10:57062272-57062573
Gor49-R	TTTCTCAAGATGCGAGTTCTTT	58
Gor50-F	TCTTCCATTTGGCTGTTCC	60	chr11:8869340-8869674
Gor50-R	CCCCTCCTCAGGTTTGGTA	59
Gor51-F	CTCCCACACCACTAGGTCCA	61	chr10:4399315-4399625
Gor51-R	TGGGCTTTGAAACTGTCAGG	61.2
Gor52-F	TCTGCTGAAGGGAGATGCTT	60	chr9:56204543-56204846
Gor52-R	TTCAATTGCTTCAGTGTGTAAGAA	59
Gor53-F	TCCCTCATAGAGAATGGAAAATG	59	chr14:33569252-33569554
Gor53-R	CCTGCATTTAAGGTAAGCAGTG	59
Gor54-F	CCCGAGTAGCTGGGACTACA	60	chr20:31776579-31776886
Gor54-R	AACATGGTGAAACCCTGTCTC	58
Gor55-F	TCTGCCTGTGTGATCATGTG	59.2	chr12:5281601-5281903
Gor55-R	TCAGGGTTCTCCAAAGAAACA	59.7
Gor56-F	GCATGCCTTGGAGATATTGAG	59	chr4:178573661-178573968
Gor56-R	CATCCACCAGCCAAAAGATT	59
Gor57-F	CCTTCAAAGTACCACAGAGTCATC	59	chr4:162666713-162667003
Gor57-R	TTGAGAAAGTTCCTCCCCTCT	59
Gor58-F	TGTCAGATAACCGTGAAGTAAAAC	57	chr9:17217290-17217586
Gor58-R	TCCCGCTGATCTTTACAAGG	60
Gor59-F	TCTTGTTATCCTGTTGCTGTCG	60	chr12:20819750-20820038
Gor59-R	CCAGCAACCACACAAACTCA	60
Gor60-F	GATGGAGACCATCCTGGCTA	60	chr7:133914713-133915011
Gor60-R	CTCGCTGAAACCTCCACCT	60
Gor61-F	TGAAGCATATGCCATCTTCAC	58	chr3:11931683-11931996
Gor61-R	TCACAGGGCTGCATTAAGAA	59
Gor62-F	TGATCAGTTGTTGGCTGTCC	59	chr5:99932363-99932663
Gor62-R	CTGAGGCAGGGGAATCTCTT	60
Gor63-F	CACTGAGAGCAGAAATCCAAAA	59	chr5:17649079-17649390
Gor63-R	TGGAGACCTATTTAACTCAAACCCTA	60
Gor64-F	TCTAGCAAGTGAAAGTCCTTTATCA	58.7	chr7:94698875-94699186
Gor64-R	GCACCTGGCCAAACTCTTAG	59
Gor65-F	TTCACTTTTATGCATTCTATTCCA	57	chr11:88624056-88624363
Gor65-R	TCCCATACCCATCTTGCATT	60
Gor66-F	TGCAAGAGGGATAACAGACCT	58	chr3:99686701-99686987
Gor66-R	TGGTAGGAAAATCCGAGCTCTA	60
Gor67-F	TGAAAAGGCTGAAAAAGTAAATACA	58	chr8:112413990-112414292
Gor67-R	GCAGTTTCTCATTCTGCATGG	60.8
Gor68-F	ACCATTGCACCCAGATTAGC	60	chr11:104840865-104841162
Gor68-R	TGGAAGAACTGCTTCAGGAT	57.5
Gor69-F	CCTGCACACACATACCCAGA	60	chr11:38356201-38356496
Gor69-R	TGGTTGGGGCAACTACATTT	60.2
Gor70-F	CATACACACAGCCAAGAAGCA	59.9	chr5:84930313-84930622
Gor70-R	CCCTTTTCTCCACAACCTCA	60
Gor71-F	TCCCCAATCAGATGAAGAGC	60	chr7:82645952-82646258
Gor71-R	ATGTGGAGGAAGTTGCATGG	60
Gor72-F	AGCCCCCGTCTTCTATGTTT	60	chr9:97862133-97862429
Gor72-R	GACATGAATGGATATCAAAAATGC	60
Gor73-F	AAGGATGAGCAGGATTTGGT	58	chr1:91601670-91601931
Gor73-R	TTGCAGGGGACAAAGACTTC	60
Gor74-F	CTGACCTTGTGATCCACCTG	59	chr6:6337556-6338869
Gor74-R	TGCCACTGTATTCCTCTAGCC	59
Gor75-F	GGGAGCTGCTAAGAATGCAC	60	chr11:48176812-48177104
Gor75-R	CCTGGGATGCTCGTTTCTAA	60
Gor76-F	CATCACAGACCCGTACCTCA	60	chr3:11919992-11920280
Gor76-R	AACTAGCTGGGTGTGGTGGT	60
Gor77-F	GTGAAAACTTTGTGTCATGTTGC	59	chr15:19924516-19924818
Gor77-R	CCCATGGGACTCACTCTTTG	59
Gor78-F	CCCGTGGACATGAAAAAGAG	60	chr6:137468192-137468492
Gor78-R	GGATGAGACTTTGGAACGTGA	60
Gor79-F	TGGCGTAGCTACTAAGGAAAATG	59	chrX:89680916-89681211
Gor79-R	AGAATGGTTGGGTCATATGGT	59
Gor80-F	CCACAGGCATATGGCACTAC	59	chr1:15824206-15824499
Gor80-R	CCTCAGGTATGGTGGCTCAT	60
Gor81-F	CTGCTGGGCTCAAGCAAT	60	chr1:40843796-40844111
Gor81-R	GCCTGGGCAACATAGTGAGA	60
Gor82-F	CATTTGAAAGCCAGCCTGA	59	chr5:147529181-147529478
Gor82-R	GCCATTGTGTGCTTTGATAA	57
Gor83-F	CCTAAAATCCACTGCGGATAA	59	chr12:39433053-39433349
Gor83-R	CATCATTACAATAGCAGGGCTTT	59
Gor84-F	GAGCTTTTGCCAGTCTCAGG	60	chr10:7742039-7742331
Gor84-R	CCAAAAAGGAGAGGTTCAAGG	60
Gor85-F	ATGCCTTAGGGAGGAACAGT	57	chr1:180818620-180818906
Gor85-R	TTTATGTACTGTGTGTGTTTTTGCTT	59
Gor86-F	TTGCTTTGGTGTCAGGGTAA	59	chr4:109685443-109685753
Gor86-R	CCTATGAAGAAAACCCCAAGC	60
Gor87-F	ATGGTGTAGGCCATGGAAAG	59	chr8:138485277-138485586
Gor87-R	GAGGGCTTGGGATCTGAAAT	60
Gor88-F	GCAGAAAGGGAAGCAAACAC	59	chr16:2991494-2991805
Gor88-R	TAATTGAGTCGTGGGCAGTG	59
Gor89-F	TGCTCCCTTCAACCTTTCTG	60	chr1:18251677-18251959
Gor89-R	CCTTGTCTCAGGCTCTGCTT	59
Gor90-F	GGTAGCACATCAATGTGAAGG	58	chr1:192919379-192919652
Gor90-R	TGACAGGTACTTTTTCCAGCA	58
Gor91-F	GGGAAGTGTGCAAAAGGAGA	60	chr20:5201905-5202214
Gor91-R	AGCCAGCAGATTGTGGGAAT	62
Gor92-F	TGTGAAGTCAGCAGGGTCAC	60	chr18:75338859-75339161
Gor92-R	CCCGAGCCTTCTACTCTCCT	60
Gor93-F	TAGAAAGCAGGGAAGCCATC	59	chr14:47878338-47879644
Gor93-R	CAAGTAATGAGATCAAAGCTGTAATAA	57
Gor94-F	GCCAAAGTGAGCGCTTTAAT	59	chr9:50448314-50449620
Gor94-R	CAAATGGCCAGAAAACTCAA	58
Gor95-F	TGTGCTCCTTAATGTGGGTTT	59	chr6:152443003-152443309
Gor95-R	AAGCAGGGAGAACTCTTACCC	58
Gor96-F	TGAAGTGGTATTCCTGACTCCTT	59	chr3:194177227-194177534
Gor96-R	GCCATAGCCAAAACACACCT	60
Gor97-F	AAATTTGAAATCTGTGCATTTTTG	59	chr1:188667451-188667758
Gor97-R	ACAGTGTTGGCCTGAAGACA	59
Gor98-F	CAATTTGGATCTAGGGAAGCA	59	chr7:35433537-35433845
Gor98-R	TCATATCAAAGGGCTGCACA	60
Gor99-F	GTTGAGGCTGCAGTAAACCA	60	chr21:30586879-30587188
Gor99-R	TGCCACCTGACACATCCTTA	60
Gor100-F	GCCTCCTTGTTTATTGAATCAT	57	chr12:84729091-84729400
Gor100-R	TGGGTGTTGGCTTAGAACAG	58
Gor101-F	ACAGAAAAAGGCTGGGATGG	61	chr1:10,090,560-10,090,847
Gor101-R	TTTTCAATGGCTCAAGTTTTCA	59
Gor102-F	CACACAGAAAATTAGGAACAGAGC	59	chr9:30423357-30423666
Gor102-R	GGAAACATACAGGAAGCAAAAA	58
Gor103-F	CCCCAGGATGTGTCCTGTT	60	chr5:140512255-140513563
Gor103-R	TTGTCAAGATTTTGGTATCTGGAG	59
Gor104-F	AATCATGGCAAAACCACCTC	59	chr6:131770434-131771742
Gor104-R	GCTTAGTAAAATGGCAGCTCTT	57
Gor105-F	CCCCTTCCAGATCTGAGTCC	59	chr6:133656907-133657215
Gor105-R	AAGAAAGATAGTAAGGGCCTAATTC	57
Gor106-F	CAAACTTGCAAAAGGCACAA	59	chr7:10504797-10505105
Gor106-R	AATTCTTCTTcTTGTGGTGAGAA	57
Gor107-F	TGTGAGACATGGAGTCAAAGG	60	chrX:70533820-70534128
Gor107-R	CCATGCAAGTCTGAAATTGTG	59
Gor108-F	AAAAGAGTGAAACTCTGTCTCAAATA	57	chr12:2133625-2133933
Gor108-R	TAAAACCATGCTTGGCCACT	60
Gor109-F	GAATGACGCTGCTTGTCTGA	60	chr7:122655755-122656062
Gor109-R	TCTGCCTTTGTTCTTCCAAAA	59
Gor110-F	GGCACTGTACTGGGTGCTAAA	60	chr11:104569843-104570150
Gor110-R	TTTGAATAAAAGAAACCCATGAA	58
Gor111-F	GCTGCTCTTGCGATAGTGAA	59	chr17:91179111-91179418
Gor111-R	GCATCACAATCATGGCAGAA	60
Gor112-F	GCAATGGAGTTGTGGCTTCT	60	chr6:115513487-115513790
Gor112-R	GAGACTGCATTTTCCAATGTGA	60
Gor113-F	CAAAAAGTAGAGTTCCAAGCCATT	60	chr8:19352159-19352462
Gor113-R	GACCTGTCCTACAAGAAATCCAA	59
Gor114-F	TGACGCTGTAGTCAATGCTG	58	chr8:82767352-82767655
Gor114-R	AGTGAAAATGGGGCTGTTTG	60
Gor115-F	CCAAAAGCCTAGACTTCACCA	59	chrX:38642951-38643254
Gor115-R	ACTGGGGCCTATTTTGAAGG	60
Gor116-F	TGGTTTTAAAATGGACCTGGA	60	chr10:28984298-28984601
Gor116-R	CACCCCACACTCATTTCTCTT	60
Gor117-F	AGCCATGGAGATTTGTGAGG	60	chr10:99041313-99041616
Gor117-R	TTTGCATACCTGTGCCTGAG	59
Gor118-F	AAAGATTCAAAATTTTCTCCTTGTAA	58	chr12:4060434-4060737
Gor118-R	AAAAAGTCTGAGGCAAAAAGTGA	59
Gor119-F	GGCAAATGCTTTCCCAGTAA	60	chr12:66501882-66502185
Gor119-R	TCCTTCCTCAAAGAGCTGGA	61
Gor120-F	TCCACACCACAAAGACAAGA	57	chr13:90506534-90506837
Gor120-R	TTTTGCTTCTTTTCTTTAATTACCTTG	59
Gor121-F	CGGCTTCTAGGGTTGGAACT	60	chr9:35076890-35077175
Gor121-R	ACTGGATCAGGCTGAGAGGA	59
Gor122-F	GCAGCAGTGAGCCAACATC	60.5	chr3:54134621-54134902
Gor122-R	TCTGTCTGCAAATGTATAGTCAAGC	59
Gor123-F	GCTTGATTGAGGGGTCATGT	60	chr14:71365071-71365323
Gor123-R	TCTAGGGGCAATGTAAAATGG	58
Gor124-F	TGACTCACAGGTGCTTCTGG	60	chr15:40503129-40503381
Gor124-R	CAGCATTTGGTGGTGTCAGT	59.6
Gor125-F	AAGCAATTCCCTGCCTCAG	60.3	chr22:25391880-25392132
Gor125-R	AGAGTGAAGTGGCCTGGTGT	59
Gor126-F	TGGATTCACTCTGGTCAAACA	59	chr7:116606240-116606500
Gor126-R	AATGAATTTATTCCTTTATTTGGTGT	57
Gor127-F	TAGGCCCAGCAACTCAGG	59	chr1:56387832-56388132
Gor127-R	GCCCAGAAGTGGACAGGAT	60.1
Gor128-F	TCCCACTGATGAACCTGACA	60	chr12:88522326+88522567
Gor128-R	CAAACTGTCCTTTTTGATCTCTAGC	60
Gor129-F	AAATCCAGAACTTTCTCAATCCA	60	chr6:23300087+23300683
Gor129-R	CCAATTAGCTTCAGGAATCAAGA	60
Gor130-F	GCCTTTAGAACCTTGCCAGA	60	chr20:37908239+37909219
Gor130-R	GGGCTTGGAGAGTGACAAAA	60
Gor131-F	acccacacacatccttccat	60	chr9:86937262+86938233
Gor131-R	CATAGAATGGGCTTTATAggctct	60
Gor132-F	GCTTTGCATTTCTCATAACATCC	60	chr20:8018594+8019191
Gor132-R	cagaagctgcattacccact	60
Gor133-F	CCCAACACACACACACGTTTA	60	chr20:29831098+29831741
Gor133-R	TGTTTTTGGGGGATGCTATG	60
Gor134-F	CTCCTCAGGGAAGGCTTGAT	60	chr3:38917797+38918642
Gor134-R	GAGGGGAGGAACATGTCAAC	60
Gor135-F	ACCTCCCACTAGAGCAAGCA	60	chr3:19310863+19311456
Gor135-R	AGAGAGCACAGTGCAAGCAA	60
Gor136-F	agggaagtggtgtgaCTAGAGA	60	chr4:48299948+48300247
Gor136-R	CCACAACTTCGTGACCCATT	60
Gor137-F	TCCCTAATACCATCATTCTTGG	60	chr3:92933098+92933597
Gor137-R	TCAAGAAGAACTAGGGGGATAAAA	60
Gor138-F	TGCTGTGTACCAACAAAGAACA	60	chr1:146942297+146943142
Gor139-R	GGGTCCATTTATAGCATACTGGTT	60
Gor140-F	AAGCAGGTTAAGCTCTTATTTTATCA	60	chr4:142945303+142945767
Gor140-R	ACAAATAACCTAGGAACACATATGAA	60
Gor141-F	TTCGGAAGCCAGGAATTTTT	60	chr4:19388401+19389038
Gor141-R	TTCACATCAAGGTGTTTACTCTCAA	60
Gor142-F	AAACGACTCCTCCCCTCAGT	60	chr4:151202455+151203289
Gor142-R	TGACTAGTTTGGGAATTGAAGTG	60
Gor143-F	CATTAAGCAATTAACATTTTCAAGC	60	chr4:162666523+162667222
Gor143-R	CCTTTTCTTGTCTTTGTGCTTT	60
Gor144-F	GAAGGAGATTGGCAGAAGGA	60	chr4:123122676+123123174
Gor144-R	TTTTGAGATGTACAAAAATGCAG	60
Gor145-F	TGCTATTTGATTTCAGGCAATTT	60	chr4:25523440+25523812
Gor145-R	TGTTGCTCAATGTTGGTGCT	60
Gor146-F	TTGCATGAAAGGGTTCCTTC	60	chr4:192717402+192718073
Gor146-R	CGGTGCTAGGAATTGGACAT	60
Gor147-F	TTTTTCTTTGGCATATTTCCAC	60	chr5:76992448+76992937
Gor147-R	CCCATCCTTTAGCAACCAAA	60
Gor148-F	GCGTTAATCAGGCTTTTCAA	60	chr5:120001922+120002297
Gor148-R	CCAAAGGTCATAACCAACTCAA	60
Gor149-F	AGGAGGCAGGGGTGTTTCTA	60	chr5:136764395+136764882
Gor149-R	AAGTGGGGGAAGGTGATAGG	60
Gor150-F	CATATTTCACAATATCACACTTTTCTT	60	chr5:124902611+124902906
Gor150-R	GGAGCAATTGTTATTTCTGTGTG	60
Gor151-F	AATTGTTGGCCTGTGCTAGG	60	chr6:64889803+64890440
Gor151-R	CCTCTTGATGCCTTTATTGAGA	60
Gor152-F	CAGAAAGTTCTGATGGGCAGT	60	chr6:47817914+47818405
Gor152-R	AAGCAGCAGCAGGAGTCAGT	60
Gor153-F	GGTGTTTTGCTTGTGCTTGA	60	chr6:126708598+126708943
Gor153-R	CCTTGCAAATAACCCAACAGA	60
Gor154-F	GCATCTTGCTCTGGATTGAA	60	chr6:68235517+68235976
Gor154-R	TTGCAAGTGGCTTTATGAAAA	60
Gor155-F	CCTGAAAAATCAATCATAAAAATGTG	60	chr5:13684008+13684587
Gor155-R	CGGTAACTTGTTCTAGTGGTTGTC	60
Gor156-F	TCCTGTAAAGAAATGAGTGTTGGA	60	chr6:142287991+142288462
Gor156-R	TTAGCAATGGCACAAACCAG	60
Gor157-F	GGTTCCAATCATATTACTTTTTCAA	60	chr4:162950069+162950640
Gor157-R	CTGGAAAAACTGGGGTGTGA	60
Gor158-F	TTGGGACCACTACTTCTGCAT	60	chr6:41235694+41236056
Gor158-R	TGAATGTTCCTTAATAGTCTCAAAGG	60
Gor159-F	CAAGCTAAGAGAAGGATTCTAGAGGA	60	chr5:87391712+87392310
Gor159-R	TTGGAACTGAGGGAGAAATACC	60
Gor160-F	GCTTGCAATCTTATCTACAGCTTTT	60	chr6:17244192+17244791
Gor160-R	AATCATTTTTCAGTGGAAAGCA	60
Gor161-F	GGAGAACTCAAAGAAAATAAACTGTAG	60	chr4:165286814+165287577
Gor161-R	CAGTGAGCCCTGTGGAATTA	60
Gor162-F	GAAACTGTAGGGAAAGGAAAACA	60	chr10:118640440+118641039
Gor162-R	AAGGAAGTTTTGTCCCATGA	60
Gor163-F	TCTGCAAGGAAACCAAAAGG	60	chr10:74362127+74362976
Gor163-R	GGATGGAGAGAGCCCAAGG	60
Gor164-F	GCACTGAGACATGGTGAGGA	60	chr10:1902548+1902998
Gor164-R	AGCAGGAAATCACCTTGGAT	60
Gor165-F	GCAGAAAGGAAGAAAATTCCAA	60	chr10:120948782+120949268
Gor165-R	TCACTTGCTTTTCTGCCTAAG	60
Gor166-F	TGTGCAACTGAAATCAACTGG	60	chr10:88746451+88746850
Gor166-R	TTTATTTGCTCACTCTCACCAC	60
Gor167-F	CACCTTGAAGCAGTTTTCTCTG	60	chr10:98567270+98567860
Gor167-R	GAGGAATCAAACTTGACTCAAAATC	60
Gor168-F	GTTTGTTGCCATCCTTTTGC	60	chr10:125229275+125230103
Gor168-R	ACCAGAGGAGCACATGAAGG	60
Gor169-F	TGACATTCCCCACTCTGGA	60	chrX:138046972+138047378
Gor169-R	CCCCTGCATAAGTGGCTTTA	60
Gor170-F	GAATGATAGGCTTGTCAGCTTG	60	chrX:74538519+74538891
Gor170-R	CTTATGGCAGGAGGCAAAAC	60
Gor171-F	AGATTGTTTCATCGTCCAGGT	60	chr10:101741838+101742224
Gor171-R	ATACAAAACCCAGCCCTTGA	60
Gor172-F	TCCAGTTTGGGCAAAAGTCT	60	chr10:31662484+31662954
Gor172-R	GATGTTCACACAAAATTAGAATGGA	60
Gor173-F	GAAAATATGTCTTCAGGGTCGTG	60	chr10:125223387+125223984
Gor173-R	AGGAGATGTTAGGCCAATGAA	60
Gor174-F	TTTCCAAATAATGCCCTATAGATAATG	60	chr10:32331998+32332490
Gor174-R	tcctgacctcaaatgatctgc	60
Gor175-F	GGATATGCGTGGACTTCCTG	60	chr11:119568631+119569030
Gor175-R	CCTTCAATTACCTCCCTATGC	60
Gor176-F	TCCAGCCTTCAAAAATGAGC	60	chr11:103850251+103850646
Gor176-R	CAGACAGTTCTATCAAACCTACAAGG	60
Gor177-F	GCTGTAACAAAAATCTTTGCAAGT	60	chr11:15479508+15479996
Gor177-R	AGACAACCAGCAGCCAGAGT	60
Gor178-F	TGTGTCTTTTGTTTTTCACTCTGG	60	chr11:96651535+96651910
Gor178-R	TGGATCTCCCACTTCAGCTT	60
Gor179-F	GGAAACAAAGATGCAGATTCTTA	60	chr12:15338549+15339105
Gor179-R	TCATTTCACTGGCAAACCAA	60
Gor180-F	ATTTATGTGGAATTTTCATTTGC	60	chr12:80009677+80010147
Gor180-R	CCTCTTGCCAGATACTGATGC	60
Gor181-F	CTGATGTGTTCCTGTCCTGGT	60	chr13:7889120+7889489
Gor181-R	CTAGAGACATTTAGGAAGAAACAGC	60
Gor182-F	GGACAAAGGGCTGGAAGC	60	chr13:16526622+16527021
Gor182-R	GGCAGCTTTTTCTCCAGTGT	60
Gor183-F	AAACCAGTATTGACATTTTGGAG	60	chr12:92826723+92827120
Gor183-R	GCATTTAGCCTTAAGAGTGTTTCC	60
Gor184-F	AATTCACCTATTTGGGCAACA	60	chr13:93817077+93817574
Gor184-R	CTTAGTGGCCCTGTCACACA	60
Gor185-F	GCCCCTTTGCCTCTTAAAAT	60	chr12:53073007+53073506
Gor185-R	AGGAGACAAAAGAGACATGAAAA	60
Gor186-F	ATTCCCATTCCCACTGATGA	60	chr12:86997128+86997889
Gor186-R	TGGTAGCTGTCAATGCAAAAG	60
Gor187-F	TGCATTTCAGGACCTCCATT	60	chr12:25824289+25824637
Gor187-R	GGACAGACAGAATGCAACAGG	60
Gor188-F	CAGATTACTTTGCCCCTTGC	60	chr13:19683906+19684349
Gor188-R	ACCTCTCTCAAGCCAATCCA	60
Gor189-F	AGAAAAGACAGCCCAGGAGA	60	chr12:95398360+95399073
Gor189-R	TTTGCCATCAGTTTTTCAGG	60
Gor190-F	AGAGATCAACTGGCTCAGCA	60	chr13:11699603+11699976
Gor190-R	TGGATGTCTGCTTTTCAGTCA	60
Gor191-F	CATCATGAGCAAGTAAGAGTTTACAA	60	chr14:33437737+33438226
Gor191-R	TCACTGTATGTTGTAAGTTCCTTTGA	60
Gor192-F	TCCTAAGTTCAAATCCCTGCTC	60	chr14:49333235+49333866
Gor192-R	TCAGGTATAAAAGGGGGATGAA	60
Gor193-F	AGGGAATCACTAAACAGAAAGTATG	60	chr14:65919222+65919990
Gor193-R	TGCACATTGGTTTGTAATCTTTTT	60
Gor194-F	ACCATATGCCAGGTGTAGGC	60	chr15:12586751+12587337
Gor194-R	ACCTGCCAAAAATCATGAGC	60
Gor195-F	TGCCAGTAACATACAGCCTCA	60	chr15:52990569+52990946
Gor195-R	GGAAAACAAAATGAGCAATGAA	60
Gor196-F	TGGGAATGGGGATACTCAAG	60	chr15:72960978+72961422
Gor196-R	TGTAGCAGTCCAGCTTTACCC	60
Gor197-F	TTGGGGACTTTTCTCTCTGG	60	chr16:12976623+12977015
Gor197-R	AAGGAAAAACAGAGAAGCAGGA	60
Gor198-F	CCCAACCCACACACAGTCTA	60	chr16:67485180+67485562
Gor198-R	GAAGAAAGGAAGGAAGGCTTAAA	60
Gor199-F	ATGCTCTTCAGGCACCATTC	60	chr17:21117608+21118151
Gor199-R	TGTAAAATAGAGGAGGTGTGTCC	60
Gor200-F	AACCAGACTTGACCAGTACACAA	60	chr17:34116767+34117283
Gor200-R	TTGTGGTTACTATTGAGTGGTTAGA	60
Gor201-F	GGAAACTGGCAAGGAAGACTC	60	chr17:35215662+35216138
Gor201-R	GGGAAAAGGAGGGAGTGATT	60
Gor202-F	AAAAAGCTGGAGATGGCTGA	60	chr17:40335651+40336096
Gor202-R	CATGAACAGCAGCAAACACA	60
Gor203-F	TTTTATGTTTATGGGACTTTTTGTT	60	chr17:78960685+78961137
Gor203-R	GTGCAGAGGAGGGCAATG	60
Gor204-F	GAGGTCAGATCACAAAATAGCC	60	chr18:57328604+57328706
Gor204-R	TGGAATCTGTGAATCTGCATTT	60
Gor205-F	CCCAGGTATTCCTGCTTCAG	60	chr19:2204746+2205391
Gor205-R	AGGATTGTCAAAATGCCACA	60
Gor206-F	CTGGCAGAGCAAGTCACACT	60	chr20:12206877+12207361
Gor206-R	GGAGGGAGAGTAAGGGATGG	60
Gor207-F	AGCCCCACTAAGGCACAGT	60	chr20:19133712+19134087
Gor207-R	tgatcattgcactccagctt	60
Gor208-F	TCCCAAACCTGAAAAGGACA	60	chr20:25510471+25510900
Gor208-R	TCTGGAATAAGCCCAACTTGA	60
Gor209-F	ATCATTTGCTGGGGATCAAT	60	chr20:2856712+2857141
Gor209-R	TTGGTAGCCAGGAGTTGGAG	60
Gor210-F	GGCATTGAGGGAAAACTGAC	60	chr20:62601213+62601696
Gor210-R	GGATCTAAGAGGTGAAGGTCTAACA	60
Gor211-F	GGGAGGGTCAGGCTCTATGT	60	chr21:13386099+13386586
Gor211-R	AAATTTACAAGGATGAAAGGAATAGT	60
Gor212-F	TGTCCTTAACTTATTTTCTTACCTTCC	60	chr21:2490196+2490577
Gor212-R	TCAAGAAAGCTGCAAAGGAAC	60
Gor213-F	TCCCCACTCTAAAGTTCATGG	60	chr22:11043980+11044429
Gor213-R	TGCTTGACTTCCGAATTCCT	60
Gor214-F	TTGCTATAGACCCCCTTTTCC	60	chr2A:29047955+29048602
Gor214-R	TTGGCAAGGAAAAATATCTATGA	60
Gor215-F	ACTGCTCAGCCACACTACCC	60	chr2A:43095269+43095682
Gor215-R	GGTAAAGCAGAATGTAAGTCAAAAA	60
Gor216-F	CAGGATGTGTTTCATAAGATTTTCC	60	chr2A:55705974+55706308
Gor216-R	GCAGAATGCATACTAGAGGATATTAAG	60
Gor217-F	GCATGGATAGTCTTGAAAGTCC	60	chr2B:118114685+118115181
Gor217-R	ATAGCATGGCTGTCAGAGCA	60
Gor218-F	AAAATCTGTGCCTTAAGAAAGGT	60	chr2B:128129101+128129700
Gor218-R	GGAAGTTCAGAGGGAAATTAAAG	60
AluYa1b4_Gorilla_1F	TTTGTGGTGACTTATTTCTCATTC	60	chr3:82546758-82547074
AluYa1b4_Gorilla_1R	CAGAGCAGGGGATATCCAGA	60
AluYa1b4_Gorilla_2F	TCAGTAACCTCATTTGCCTATTTC	60	chr8:90568974-90569285
AluYa1b4_Gorilla_2R	TGCTATTAGTAAAAACATCTGCTTAAA	60
AluYa1b4_Gorilla_2F	AGCACAGTGCCTGACACAAA	60	chr5:122689054-122689364
AluYa1b4_Gorilla_3R	TCGCTGCTTTTGCTTATCCT	60
AluYa1b4_Gorilla_4F	TTGTTAATGGTCATTTGGGTTG	60	chrX:43554127-43554437
AluYa1b4_Gorilla_4R	TGCTGCCTATAAGAAACATGC	60
AluYa1b4_Gorilla_5F	TCAGTGGATCAGCAAGAGAAGA	60	chr2A:79914361-79914671
AluYa1b4_Gorilla_5R	AATTCGCAAAGGCTGAAGAA	60
AluYb3a2b2_Gorilla_1F	TTCCTCATCCCACTCTAGCC	60	chr5:27108508-27108852
AluYb3a2b2_Gorilla_1R	GGCTAATTTGTCCCAATCCA	60
AluYb3a2b2_Gorilla_2F	TGTTCCATAATCCCGTTTTGA	60	chr2B:40409938-40410241
AluYb3a2b2_Gorilla_2R	AAAGTCTTACAAAGACAGCTAATCCA	60
AluYb3a2b2_Gorilla_3F	TTGTACCGATTCTATGCTACACA	60	chr4:134326052-134326345
AluYb3a2b2_Gorilla_3R	TCCTTCCCTCCCTCTTGTCT	60
AluYb3a2b2_Gorilla_4F	TGTTCCATAATCCCGTTTTGA	60	chr22:15752000-15752328
AluYb3a2b2_Gorilla_4R	CAGCTAATCCATTAAATGAAACTCA	60
AluYb3a2b2_Gorilla_5F	TCAACTACAAAGGGGTGAAGC	60	chr9:82102531-82102837
AluYb3a2b2_Gorilla_5F	CAAGTGATCCTCTGGCCTCT	60
AluYb3a2b2a2_Gorilla_1F	TTGGAAACACACTTTTTGAAGA	60	chr9:44243497-44243790
AluYb3a2b2a2_Gorilla_1R	TATGTTCCCAAACCCCTGAA	60
AluYb3a2b2a2_Gorilla_2F	TAAGCAAGCCTGGGCAAT	60	chr4:136757835-136758112
AluYb3a2b2a2_Gorilla_2R	TACTGCGCTTTTCCGATGG	60
AluYb3a2b2a2_Gorilla_3F	CCATTTGGCTGTTCCTGAGT	60	chr11:8869340-8869674
AluYb3a2b2a2_Gorilla_3R	CCCCTCCTCAGGTTTGGTA	60
AluY16a4_Gorilla_1F	TGAGTTGTGACGGAGACTGC	60	chr2A:33686556-33686846
AluY16a4_Gorilla_1R	TTCTGACATCAAGGATTTACACTGA	60
AluY16a4_Gorilla_2F	TGGGAACAAAAACCAAAGAGA	60	chr4:111551744-111552035
AluY16a4_Gorilla_2R	GAACAAACAGTAACAGCAGAATCTAA	60
AluY16a4_Gorilla_3F	GCAGGGCTCAGAGACATAGG	60	chr15:30752309-30752581
AluY16a4_Gorilla_3R	CAGTTTTGGGGTATGTTTTCTCA	60
AluY16a4_Gorilla_4F	TGATTTGGAAAAGGCAATTAAG	60	chr7:87000093-87000369
AluY16a4_Gorilla_4R	GAGTAGCTCTCTGATGGTCTTTCTT	60
AluY16a4_Gorilla_5F	GGCTTTCTTAATTCGGTCCTG	60	chr5:130725484-130725760
AluY16a4_Gorilla_5R	ACCCTGCCTGGCACATAATA	60
AluY16a4_Gorilla_6F	GCCACTAGTAAGGACAAAAATAATCA	60	chr8:95098968-95099246
AluY16a4_Gorilla_6R	CTCCTTTCCTTTAAAACCAATCT	60
AluY16a4_Gorilla_7F	CACAGTGGAGTCCCATCTCC	60	chr20:57457092-57457372
AluY16a4_Gorilla_7R	CTTCCCCATAACCCAGCAT	60
AluY16a4_Gorilla_8F	GGTGGCAGGCTCCTGTAAT	60	chr10:125229580-125229840
AluY16a4_Gorilla_8R	TCTCAGCTCACTGCAACCTC	60
AluY16a4_Gorilla_9F	CAACCATATGAATGGGTGTATAGC	60	chr3:81783708-81783993
AluY16a4_Gorilla_9R	GAAGGCAAATAAGCACATGAAA	60
AluY16a4_Gorilla_10F	CTTTTAATGGCCAAATGATGA	60	chr3:58821998-58822278
AluY16a4_Gorilla_10R	TAGCTGGAATGCCTTTCGAT	60
AluY16a4_Gorilla_11F	TGCTCCCTTCAACCTTTCTG	60	chr1:18251677-18251959
AluY16a4_Gorilla_11R	CCTTGTCTCAGGCTCTGCTT	60
AluY16a4_Gorilla_12F	TTCCTACCTAGAAGCAGGAGCTTA	60	chr15:39227974-39228250
AluY16a4_Gorilla_12R	TGGAACACTTAATGGATACAGCA	60
AluY16a4_Gorilla_13F	TTTCAAAGCAGAAGAATGAACA	60	chr17:9327125-9327412
AluY16a4_Gorilla_13R	TGAGAAGTTTGAGGGAGAAAGC	60
AluY16a4_Gorilla_14F	GCCAAAGCAGGATATGTTTGT	60	chr10:14559545-14559837
AluY16a4_Gorilla_14R	ACAGGGTCTCGCTATGTTGC	60
AluY16a4_Gorilla_15F	TTTGTAGAAGCCTTCCTGTATCTTC	60	chr3:11931343-11931622
AluY16a4_Gorilla_15R	AGCTTTGCGACCTTGAGAAA	60
AluY16a4_Gorilla_16F	GATCACGCCATTGCACTTC	60	chr19:14055848-14056119
AluY16a4_Gorilla_16R	CTGGTCTCGAACTCCTGACA	60
AluYa1_Gorilla_1F	CACACATTAAGAAACAAGCAACC	60	chr8:118735963-118736282
AluYa1_Gorilla_1R	CAGCATTCTTGTTGGTGGTG	60
AluYa1_Gorilla_2F	GAGACCAGCCTGGACAACAT	60	chr5:62671042-62671356
AluYa1_Gorilla_2R	GAGTGTGGTGGCGTGATCT	60
AluYa1_Gorilla_3F	AACCCAAATGTCCAACAATGA	60	chr3:99864231-99864542
AluYa1_Gorilla_3R	ATACCCCACCCCAACAACAG	60
AluYa1_Gorilla_4F	GCAATGTGGAGGCTATTGGT	60	chr12:104209566-104209877
AluYa1_Gorilla_4R	CCAACATGATCACACAAAAATTG	60
AluYa1_Gorilla_5F	CCATAGCAGCTGCGTACTTC	60	chr2A:8536394-8536705
AluYa1_Gorilla_5R	TTTCTACTGGGCACAATGTAAGA	60
AluYa1_Gorilla_6F	TTTGCAATATTTTATCGAGGA	60	chr4:109685443-109685753
AluYa1_Gorilla_6R	CCTATGAAGAAAACCCCAAGC	60
AluYa1_Gorilla_7F	CATGGAACATTCTCCAAAATCA	60	chr6:50912642-50912952
AluYa1_Gorilla_7R	TTGCTTAGTTTCCGTGCACTT	60
AluYa1_Gorilla_8F	GACCCCACTTCTTTCTTCCA	60	chr4:11353091-11353400
AluYa1_Gorilla_8R	GGCATGTTTTGACCTTTCCA	60
AluYa1_Gorilla_9F	CCAGCTTCATCCATGTTCCT	60	chr8:127010574-127010883
AluYa1_Gorilla_9R	AACCAACCCAAATGTCCATC	60
AluYa1_Gorilla_10F	ATGGTGTAGGCCATGGAAAG	60	chr8:138485277-138485586
AluYa1_Gorilla_10R	AGCAACCATCTGGGGTGATA	60
AluYa1_Gorilla_11F	AAGGTTAGGTTAATGTGCTAATAGGTT	60	chr13:46248181-46248488
AluYa1_Gorilla_11R	AATAAAGTTCAAATGGCATAGTGAT	60
AluYa1_Gorilla_12F	TGTTATTAGAATGTTCAACACCAAGA	60	chr15:2087765-2088072
AluYa1_Gorilla_12R	TGGAAAACTCTGATGCCAAA	60
AluYa1_Gorilla_13F	GCAAGAGCTTGGAATATCTTATACCT	60	chr2B:14371713-14372020
AluYa1_Gorilla_13R	TGTCCTCAAGGATTTTATTCTATGG	60
AluYa1_Gorilla_14F	CAAAGTTGGTCCTCAGTCGAG	60	chr7:63140404-63140710
AluYa1_Gorilla_14R	CCAAGCAGTCATTATCCCACA	60
AluYa1_Gorilla_15F	CAAAATACAATGCGCCACAC	60	chr4:168677986-168678291
AluYa1_Gorilla_15R	GGAATTTGAACCTGGGTCTG	60
AluYa1_Gorilla_16F	TGATTCACATGAACTTACTAATGTGCT	60	chr2A:110643863-110644168
AluYa1_Gorilla_16R	GGGAGCCACAGAATCAAAA	60
AluYa1_Gorilla_17F	GAGGTAGAAGCACAAAATATCTCCA	60	chr2B:86106658-86106963
AluYa1_Gorilla_17R	CACCTCCAGCAGTATTCCTCA	60
AluYa1_Gorilla_18F	GGCTGCTTCTGCCAGACC	60	chr1:65716835-65717139
AluYa1_Gorilla_18R	GGGGCTTCTAATAATTTAGTTCTGA	60
AluYa1_Gorilla_19F	TTATGCAGGCAAGCTCAATG	60	chr18:39124190-39124494
AluYa1_Gorilla_19R	ACTGGACAGAGCGGGACTTA	60
AluYa1_Gorilla_20F	TCTTCTGTTAGTTTTCTGAGGGTAGA	60	chr3:158404337-158404639
AluYa1_Gorilla_20R	CAAAAATATTCATCATCTGTGACCA	60
AluYc3_Gorilla_1F	TCCCCATGGAAGCACTGTAT	60	chr5:114760753-114761063
AluYc3_Gorilla_1F	CATGCTGCACCAGGGAAG	60
AluYc3_Gorilla_2F	AACTAAAGTTCCCTGAACCATCC	60	chr13:20968400-20968710
AluYc3_Gorilla_2R	GGGTCTATAGAGAATGCACACCA	60
AluYc3_Gorilla_3F	TTTGGTGGGGCTAGAGAAGA	60	chr18:29325002-29325312
AluYc3_Gorilla_3R	AAGAATACTTCCGGCTTTGC	60
AluYc3_Gorilla_4F	AAAAAGAGGAAAAAGAAAATGTTCAA	60	chr3:139407803-139408112
AluYc3_Gorilla_4R	ATGAGGCTCAGAGAGGTTGG	60
WG-Gor3chr5:41,399,009-F	CATTTTATGGATAAGCAGACTGAGG	58	chr5:41399009-41399304
WG-Gor3chr5:41,399,009-R	ACCATGCCCAAGACAAGGTC	58
WG-Gor3chr9:16,782,260-F	TCTTAACATATCTCAATAAACTGCCTA	57	chr9:16782260-16782557
WG-Gor3chr9:16,782,260-R	AGAACAGCATCCACTCAAGGA	57
WG-Gor3chr3:19,310,965-F	CTCCCACTAGAGCAAGCAGA	60	chr3:19310965-19311262
WG-Gor3chr3:19,310,965-R	TGTTTCAGGAAGTCAGTATGAGC	60
WG-Gor3chr15:23,288,171-F	GCTCTTTGGTTCCTTTTGTACTG	56	chr15:23288171-23288459
WG-Gor3chr15:23,288,171-R	AAGGCTGTCATACAGTCTGCAA	56
WG-Gor3chr3:175,415,623-F	AATTATGCCATATTGAAAGGTGTT	60	chr3:175415623-175416516
WG-Gor3chr3:175,415,623-R	TGTTCAGAAGTCAGAAGAAGGTCA	60
WG-Gor3chr1_56387832_56388132-F	TAGGCCCAGCAACTCAGG	60	chr1:56387832-56388132
WG-Gor3chr1_56387832_56388132-R	GAAGTGGACAGGATGGGTGT	60
WG-Gor3chrX:76,869,626-F	AAACCATTTATTATCTCATCTTGCTG	60	chrX:76869626-76870519
WG-Gor3chrX:76,869,626-R	TCATTCTGTCCAATGCCTGT	60
WG-Gor421 chr9-F	CCAAATAACTCATAGTTCTCCCAAA	60	chr9:39053743-39054639
WG-Gor421 chr9-R	GACTATTTGATGCAGGCACAC	60
WG-Gor423 chr11-F	GGTGTTCATAGCCACTGGTTG	60	chr11:95184193-95184484
WG-Gor423 chr11-R	GAATCATCCCTGGACATTGG	60
